# Supplementary material for: Interferon stimulated immune profile changes in a humanized mouse model of HBV infection
Source: Nat Commun. 2023 Nov 15;14:7393. doi: 10.1038/s41467-023-43078-5 (PMC10652013; doi:10.1038/s41467-023-43078-5)
Supplement: Supplementary file 6 — Supplementary Data 3 [file 41467_2023_43078_MOESM6_ESM.xls]

## Sheet: Figure2D data
ID	Description	GeneRatio	BgRatio	pvalue	p.adjust	qvalue	geneID	Count	Group
GO:0002376	immune system process	0.265214	3287/18866	3.83e-65	2.68e-61	1.84e-61	AXL/CCL8/IFITM3/MX1/MX2/OAS1/OAS3/RSAD2/SERPING1/USP18/IL1RN/OAS2/HERC6/IFI44L/HERC5/IFIT1/OASL/IFI44/BATF2/IFITM1/RTP4/DEFB1/APOBEC3A/CLEC5A/PARP9/TNFSF10/TRIM22/CXCL10/STAT1/STAT2/IFIT3/SECTM1/IFIT2/PLSCR1/CD38/ZBP1/IFI6/LAG3/IFI35/ISG20/LGALS9/XAF1/MOV10/IFIH1/GBP4/SDC3/IL27/ISG15/CXCL11/DHX58/GBP1/PML/LAMP3/APOL1/TNFSF13B/NT5C3A/IFIT5/MDK/GCH1/DYSF/MEFV/APOBEC3B/TRIM21/MT2A/DTX3L/TRIM5/IDO1/C…	1120	human
GO:0006955	immune response	0.195596	2306/18866	4.7e-56	1.65e-52	1.13e-52	AXL/CCL8/IFITM3/MX1/MX2/OAS1/OAS3/RSAD2/SERPING1/USP18/IL1RN/OAS2/IFI44L/HERC5/IFIT1/OASL/IFI44/IFITM1/DEFB1/APOBEC3A/CLEC5A/PARP9/TNFSF10/TRIM22/CXCL10/STAT1/STAT2/IFIT3/SECTM1/IFIT2/PLSCR1/CD38/ZBP1/IFI6/LAG3/IFI35/ISG20/LGALS9/XAF1/IFIH1/GBP4/IL27/ISG15/CXCL11/DHX58/GBP1/PML/LAMP3/APOL1/TNFSF13B/IFIT5/MDK/GCH1/DYSF/MEFV/APOBEC3B/TRIM21/MT2A/DTX3L/TRIM5/IDO1/CD93/TRAFD1/CMKLR1/JUP/EIF2AK2/NMI/A…	826	human
GO:0002252	immune effector process	0.125503	1299/18866	5.39e-54	1.26e-50	8.65e-51	IFITM3/MX1/MX2/OAS1/OAS3/RSAD2/SERPING1/OAS2/IFI44L/HERC5/IFIT1/OASL/IFITM1/RTP4/APOBEC3A/CLEC5A/PARP9/TRIM22/CXCL10/STAT1/STAT2/IFIT3/IFIT2/PLSCR1/ZBP1/IFI6/LAG3/ISG20/LGALS9/MOV10/IFIH1/IL27/ISG15/DHX58/GBP1/PML/NT5C3A/IFIT5/MDK/DYSF/APOBEC3B/DTX3L/TRIM5/CD93/JUP/EIF2AK2/ADA2/TLR7/BST2/IFITM2/ADAR/IFI27/CTSC/SHFL/UNC93B1/FFAR2/IRF7/P2RX7/DYNLT1/SLAMF7/AIM2/HPSE/FGL2/CD80/OLR1/SEMA4A/CGAS/HTRA1/…	530	human
GO:0002682	regulation of immune system process	0.142079	1646/18866	2.73e-42	4.77e-39	3.28e-39	AXL/CCL8/RSAD2/SERPING1/USP18/HERC5/IFIT1/IFITM1/PARP9/CXCL10/STAT1/PLSCR1/CD38/ZBP1/LAG3/LGALS9/MOV10/IL27/ISG15/DHX58/GBP1/TNFSF13B/MDK/DYSF/DTX3L/TRIM5/IDO1/TRAFD1/CMKLR1/EIF2AK2/NMI/BST2/CLEC10A/PSME2/ADAR/CCL7/CTSC/PARP14/CXCL12/CCL24/SCIN/FFAR2/IRF7/P2RX7/SLAMF7/AIM2/LGALS9B/FGL2/CD80/GBP5/CXCL8/CGAS/HTRA1/IL1R1/DDX60/CD274/FOS/SOCS1/CD1D/RAB7B/FPR2/IFI16/RBCK1/TRIM38/SCIMP/ACOD1/LMO2/MERTK…	600	human
GO:0048518	positive regulation of biological process	0.423396	6346/18866	2.91e-41	4.07e-38	2.8e-38	AXL/CCL8/RSAD2/SERPING1/IFIT1/IFITM1/DEFB1/CLEC5A/PARP9/TNFSF10/TRIM22/CXCL10/STAT1/STAT2/SECTM1/IFIT2/PLSCR1/CD38/ZBP1/SAMD4A/LAG3/HELZ2/LGALS9/PNPT1/MOV10/IFIH1/IL27/FGD2/ISG15/CXCL11/WARS1/DHX58/GBP1/PML/MSR1/LAMP3/TNFSF13B/IFIT5/MDK/GCH1/DYSF/MEFV/TRIM21/PRLR/DTX3L/TRIM5/IDO1/RIN2/CMKLR1/JUP/EIF2AK2/NMI/TLR7/BST2/CLEC10A/NCF1/PSME2/NOTCH3/NADK/ADAR/CCL7/CTSC/IL15RA/TRIM14/PARP14/ECE1/TENT5A/C…	1788	human
GO:0010033	response to organic substance	0.250533	3385/18866	2.61e-40	3.05e-37	2.1e-37	AXL/CCL8/CMPK2/IFITM3/MX1/MX2/OAS1/OAS3/RSAD2/USP18/IL1RN/OAS2/IFIT1/OASL/IFITM1/PARP9/TNFSF10/TRIM22/CXCL10/STAT1/STAT2/IFIT3/IFIT2/PLSCR1/CD38/ZBP1/IFI6/IFI35/ISG20/LGALS9/XAF1/PNPT1/IFIH1/GBP4/FBXO6/IL27/ISG15/CXCL11/GBP1/PML/LAMP3/TNFSF13B/MDK/GCH1/MEFV/TRIM21/PRLR/MT2A/TRIM5/IDO1/CMKLR1/CNP/JUP/EIF2AK2/NMI/TOR1B/BST2/PSME2/IFITM2/NADK/CACNA1A/ADAR/CCL7/IFI27/CTSC/IL15RA/PARP14/SHFL/CXCL3/MMP…	1058	human
GO:0034097	response to cytokine	0.112006	1227/18866	4.19e-40	4.2e-37	2.89e-37	AXL/CCL8/IFITM3/MX1/MX2/OAS1/OAS3/RSAD2/USP18/IL1RN/OAS2/IFIT1/OASL/IFITM1/PARP9/TRIM22/CXCL10/STAT1/STAT2/IFIT3/IFIT2/PLSCR1/CD38/ZBP1/IFI6/IFI35/ISG20/LGALS9/XAF1/PNPT1/IFIH1/GBP4/IL27/ISG15/CXCL11/GBP1/PML/LAMP3/TNFSF13B/GCH1/MEFV/TRIM21/PRLR/MT2A/TRIM5/CMKLR1/EIF2AK2/NMI/BST2/PSME2/IFITM2/ADAR/CCL7/IFI27/IL15RA/PARP14/SHFL/CXCL3/CXCL12/CCL24/TRIM25/IRF7/NUB1/MYD88/AIM2/PID1/CD80/GBP5/CXCL8/IL…	473	human
GO:0070887	cellular response to chemical stimulus	0.248875	3371/18866	1.83e-39	1.6e-36	1.1e-36	AXL/CCL8/CMPK2/IFITM3/MX1/MX2/OAS1/OAS3/RSAD2/USP18/IL1RN/OAS2/IFIT1/OASL/IFITM1/APOBEC3A/PARP9/TRIM22/CXCL10/STAT1/STAT2/IFIT3/IFIT2/ZBP1/IFI6/IFI35/ISG20/LGALS9/XAF1/PNPT1/IFIH1/GBP4/IL27/ISG15/CXCL11/GBP1/PML/TNFSF13B/MDK/GCH1/DYSF/TRIM21/PRLR/MT2A/TRIM5/CMKLR1/JUP/EIF2AK2/NMI/ABTB2/BST2/NCF1/PSME2/IFITM2/NADK/CACNA1A/ADAR/CCL7/IFI27/IL15RA/PARP14/CXCL3/CXCL12/CCL24/ATF3/FFAR2/FLRT2/TRIM25/IRF…	1051	human
GO:0071345	cellular response to cytokine stimulus	0.105139	1136/18866	2.59e-39	2.02e-36	1.39e-36	AXL/CCL8/IFITM3/MX1/MX2/OAS1/OAS3/RSAD2/USP18/IL1RN/OAS2/IFIT1/OASL/IFITM1/PARP9/TRIM22/CXCL10/STAT1/STAT2/IFIT3/IFIT2/ZBP1/IFI6/IFI35/ISG20/LGALS9/XAF1/PNPT1/GBP4/IL27/ISG15/CXCL11/GBP1/PML/TNFSF13B/TRIM21/PRLR/MT2A/TRIM5/CMKLR1/NMI/BST2/PSME2/IFITM2/ADAR/CCL7/IFI27/IL15RA/PARP14/CXCL3/CXCL12/CCL24/TRIM25/IRF7/MYD88/AIM2/PID1/CD80/GBP5/CXCL8/IL1R1/FOS/SOCS1/RAB7B/IFI16/RBCK1/SP100/TRIM38/ACOD1/C…	444	human
GO:0001775	cell activation	0.128582	1482/18866	8.43e-39	5.91e-36	4.06e-36	AXL/RSAD2/BATF2/CLEC5A/CXCL10/PLSCR1/CD38/LAG3/LGALS9/IL27/TNFSF13B/MDK/DYSF/IDO1/CD93/JUP/ADA2/TLR7/BST2/CTSC/THBD/P2RX7/DYNLT1/SLAMF7/HSH2D/LGALS9B/HPSE/FGL2/CD80/OLR1/SEMA4A/CXCL8/CGAS/CD274/SOCS1/CD1D/FPR2/TMEM106A/MERTK/SELL/JAK2/STOM/MNDA/CD40/SLC11A1/THBS1/PLAC8/FANCA/MMP9/GAS6/ADGRE3/MVP/CTSZ/NECTIN2/CST3/HAVCR2/SLC7A11/MYL12A/LILRB2/HLA-B/CXCL1/CCL2/NOD2/CTSB/BAK1/IL15/GRN/KLF6/PLAU/IQGA…	543	human
GO:0071310	cellular response to organic substance	0.210514	2756/18866	9.86e-39	6.28e-36	4.32e-36	AXL/CCL8/CMPK2/IFITM3/MX1/MX2/OAS1/OAS3/RSAD2/USP18/IL1RN/OAS2/IFIT1/OASL/IFITM1/PARP9/TRIM22/CXCL10/STAT1/STAT2/IFIT3/IFIT2/ZBP1/IFI6/IFI35/ISG20/LGALS9/XAF1/PNPT1/IFIH1/GBP4/IL27/ISG15/CXCL11/GBP1/PML/TNFSF13B/TRIM21/PRLR/MT2A/TRIM5/CMKLR1/JUP/EIF2AK2/NMI/BST2/PSME2/IFITM2/NADK/CACNA1A/ADAR/CCL7/IFI27/IL15RA/PARP14/CXCL3/CXCL12/CCL24/ATF3/FFAR2/FLRT2/TRIM25/IRF7/EHD4/P2RX7/P2RY6/MYD88/MYOF/AIM2…	889	human
GO:0051179	localization	0.44897	6865/18866	2.1e-38	1.23e-35	8.43e-36	AXL/CCL8/MX1/MX2/OTOF/RSAD2/SERPING1/SIGLEC1/IL1RN/OAS2/IFIT1/IFITM1/RTP4/DEFB1/CLEC5A/PARP9/TRIM22/CXCL10/TCN2/PLSCR1/CD38/LGALS9/PNPT1/SDC3/LGALS3BP/CXCL11/SLC38A5/GBP1/PML/MSR1/LAMP3/APOL1/TNFSF13B/MDK/DYSF/TRIM21/PRLR/DTX3L/TRIM5/RIN2/CD93/CMKLR1/CNP/JUP/SDC2/TOR1B/ADA2/APOL6/BST2/CLEC10A/NCF1/PSME2/NADK/CACNA1A/CCL7/IFI27/CTSC/IL15RA/TRIM14/UNC93B1/SAMD9/CXCL3/CXCL12/THBD/CCL24/SCIN/CALHM6/F…	1896	human
GO:0006950	response to stress	0.294104	4162/18866	1.63e-37	8.79e-35	6.05e-35	AXL/CCL8/IFITM3/MX1/MX2/OAS1/OAS3/RSAD2/SERPING1/SIGLEC1/USP18/IL1RN/OAS2/IFI44L/HERC5/IFIT1/OASL/BATF2/IFITM1/RTP4/DEFB1/APOBEC3A/CLEC5A/PARP9/TRIM22/CXCL10/STAT1/STAT2/IFIT3/IFIT2/PLSCR1/CD38/ZBP1/IFI6/LAG3/IFI35/ISG20/LGALS9/XAF1/PNPT1/MOV10/IFIH1/GBP4/FBXO6/IL27/FGD2/ISG15/LGALS3BP/CXCL11/DHX58/GBP1/PML/UBE2L6/APOL1/NT5C3A/IFIT5/MDK/GCH1/DYSF/MEFV/APOBEC3B/TRIM21/MT2A/DTX3L/TRIM5/IDO1/TRAFD1/…	1242	human
GO:0016192	vesicle-mediated transport	0.170969	2156/18866	1.27e-36	6.27e-34	4.31e-34	AXL/CCL8/MX1/MX2/OTOF/SERPING1/SIGLEC1/CLEC5A/LGALS9/LGALS3BP/MSR1/APOL1/DYSF/DTX3L/RIN2/CD93/JUP/ADA2/BST2/CLEC10A/CTSC/IL15RA/SAMD9/SCIN/OSBPL1A/EHD4/GRIN3A/P2RX7/P2RY6/DYNLT1/MYD88/TNK2/HPSE/FGL2/VAMP5/OLR1/CXCL8/NAPA/ANKFY1/RAB7B/FPR2/ENDOD1/MERTK/EXOC3L1/GTPBP2/SELL/STOM/ENPP2/MNDA/STX11/SLC11A1/CHMP5/ASGR2/THBS1/PLAC8/RUBCN/MMP9/GAS6/ADGRE3/MVP/CTSZ/CCR1/A2M/CST3/ANK3/HIP1/ARHGAP17/LILRB2/H…	722	human
GO:0051707	response to other organism	0.134265	1591/18866	1.34e-36	6.27e-34	4.31e-34	AXL/CCL8/CMPK2/IFITM3/MX1/MX2/OAS1/OAS3/RSAD2/SERPING1/USP18/OAS2/HERC6/IFI44L/HERC5/IFIT1/OASL/IFI44/BATF2/IFITM1/RTP4/DEFB1/APOBEC3A/CLEC5A/PARP9/TRIM22/CXCL10/STAT1/STAT2/IFIT3/IFIT2/PLSCR1/ZBP1/IFI6/LAG3/IFI35/ISG20/LGALS9/XAF1/MOV10/IFIH1/GBP4/IL27/ISG15/CXCL11/DHX58/GBP1/PML/APOL1/NT5C3A/IFIT5/GCH1/MEFV/APOBEC3B/TRIM21/PRLR/MT2A/DTX3L/TRIM5/IDO1/TRAFD1/CNP/EIF2AK2/NMI/TLR7/BST2/CLEC10A/NCF1…	567	human
GO:0045321	leukocyte activation	0.116031	1321/18866	1.86e-36	8.16e-34	5.61e-34	AXL/RSAD2/BATF2/CLEC5A/PLSCR1/CD38/LAG3/LGALS9/IL27/TNFSF13B/MDK/DYSF/IDO1/CD93/JUP/ADA2/TLR7/BST2/CTSC/P2RX7/DYNLT1/SLAMF7/HSH2D/LGALS9B/HPSE/FGL2/CD80/OLR1/SEMA4A/CXCL8/CGAS/CD274/SOCS1/CD1D/FPR2/TMEM106A/MERTK/SELL/JAK2/STOM/MNDA/CD40/SLC11A1/THBS1/PLAC8/FANCA/MMP9/GAS6/ADGRE3/MVP/CTSZ/NECTIN2/CST3/HAVCR2/LILRB2/HLA-B/CXCL1/CCL2/NOD2/CTSB/BAK1/IL15/GRN/KLF6/PLAU/IQGAP2/STAP1/TNFSF18/CDKN1A/LGA…	490	human
GO:0043207	response to external biotic stimulus	0.134265	1593/18866	2.02e-36	8.31e-34	5.71e-34	AXL/CCL8/CMPK2/IFITM3/MX1/MX2/OAS1/OAS3/RSAD2/SERPING1/USP18/OAS2/HERC6/IFI44L/HERC5/IFIT1/OASL/IFI44/BATF2/IFITM1/RTP4/DEFB1/APOBEC3A/CLEC5A/PARP9/TRIM22/CXCL10/STAT1/STAT2/IFIT3/IFIT2/PLSCR1/ZBP1/IFI6/LAG3/IFI35/ISG20/LGALS9/XAF1/MOV10/IFIH1/GBP4/IL27/ISG15/CXCL11/DHX58/GBP1/PML/APOL1/NT5C3A/IFIT5/GCH1/MEFV/APOBEC3B/TRIM21/PRLR/MT2A/DTX3L/TRIM5/IDO1/TRAFD1/CNP/EIF2AK2/NMI/TLR7/BST2/CLEC10A/NCF1…	567	human
GO:0044419	interspecies interaction between organisms	0.176652	2250/18866	2.74e-36	1.07e-33	7.34e-34	AXL/CCL8/CMPK2/IFITM3/MX1/MX2/OAS1/OAS3/RSAD2/SERPING1/SIGLEC1/USP18/OAS2/HERC6/IFI44L/HERC5/IFIT1/OASL/IFI44/BATF2/IFITM1/RTP4/DEFB1/APOBEC3A/CLEC5A/PARP9/TRIM22/CXCL10/STAT1/STAT2/IFIT3/IFIT2/PLSCR1/ZBP1/IFI6/LAG3/IFI35/ISG20/LGALS9/XAF1/MOV10/IFIH1/GBP4/IL27/ISG15/CXCL11/DHX58/GBP1/PML/LAMP3/APOL1/SP110/NT5C3A/IFIT5/GCH1/MEFV/APOBEC3B/TRIM21/PRLR/MT2A/DTX3L/TRIM5/IDO1/CD93/TRAFD1/CNP/EIF2AK2/N…	746	human
GO:0002443	leukocyte mediated immunity	0.085721	892/18866	6.03e-36	2.22e-33	1.53e-33	RSAD2/SERPING1/CLEC5A/LAG3/LGALS9/CD93/JUP/ADA2/BST2/CTSC/IRF7/P2RX7/DYNLT1/SLAMF7/HPSE/FGL2/OLR1/IL1R1/CD1D/FPR2/SCIMP/SELL/STOM/MNDA/CD40/SLC11A1/PLAC8/MMP9/ADGRE3/MVP/CTSZ/NECTIN2/CST3/HAVCR2/LILRB2/HLA-B/CXCL1/NOD2/ACE/CTSB/GRN/PLAU/IQGAP2/STAP1/LGALS3/PVR/PRDX4/B2M/FCGR2B/CEACAM1/HSPA8/HLA-C/CLEC12A/LYN/GM2A/C1QB/KPNB1/FCGR2A/VNN1/CTSS/CFP/TRPM2/IL1B/RIPK3/RAB24/BTN3A3/SERPINB9/CYSTM1/ITGAX/…	362	human
GO:0009607	response to biotic stimulus	0.135686	1625/18866	1.65e-35	5.79e-33	3.98e-33	AXL/CCL8/CMPK2/IFITM3/MX1/MX2/OAS1/OAS3/RSAD2/SERPING1/USP18/OAS2/HERC6/IFI44L/HERC5/IFIT1/OASL/IFI44/BATF2/IFITM1/RTP4/DEFB1/APOBEC3A/CLEC5A/PARP9/TRIM22/CXCL10/STAT1/STAT2/IFIT3/IFIT2/PLSCR1/ZBP1/IFI6/LAG3/IFI35/ISG20/LGALS9/XAF1/MOV10/IFIH1/GBP4/IL27/ISG15/CXCL11/DHX58/GBP1/PML/APOL1/NT5C3A/IFIT5/GCH1/MEFV/APOBEC3B/TRIM21/PRLR/MT2A/DTX3L/TRIM5/IDO1/TRAFD1/CNP/EIF2AK2/NMI/TLR7/BST2/CLEC10A/NCF1…	573	human
GO:0007166	cell surface receptor signaling pathway	0.235378	3219/18866	4.44e-35	1.48e-32	1.02e-32	AXL/CCL8/IFITM3/MX1/MX2/OAS1/OAS3/RSAD2/USP18/IL1RN/OAS2/IFIT1/OASL/IFITM1/PARP9/TNFSF10/TRIM22/CXCL10/STAT1/STAT2/IFIT3/IFIT2/PLSCR1/CD38/ZBP1/IFI6/LAG3/IFI35/ISG20/XAF1/MOV10/IL27/ISG15/CXCL11/GBP1/PML/TNFSF13B/MDK/RNF213/TRIM21/PRLR/MT2A/DTX3L/TRIM5/CMKLR1/JUP/NMI/SDC2/BCL2L14/BST2/CLEC10A/NCF1/PSME2/IFITM2/NOTCH3/ADAR/CCL7/IFI27/IL15RA/PARP14/CXCL3/CXCL12/CCL24/LY6E/ATF3/FFAR2/FLRT2/TRIM25/IR…	994	human
GO:0050896	response to stimulus	0.58134	9398/18866	6.04e-35	1.92e-32	1.32e-32	AXL/CCL8/CMPK2/IFITM3/MX1/MX2/OAS1/OAS3/RSAD2/SERPING1/SIGLEC1/USP18/IL1RN/OAS2/HERC6/IFI44L/HERC5/IFIT1/OASL/IFI44/BATF2/IFITM1/RTP4/DEFB1/APOBEC3A/CLEC5A/PARP9/TNFSF10/TRIM22/CXCL10/STAT1/STAT2/IFIT3/SECTM1/IFIT2/PLSCR1/CD38/ZBP1/IFI6/LAG3/IFI35/ISG20/LGALS9/XAF1/PNPT1/MOV10/IFIH1/GBP4/FBXO6/IL27/FGD2/ISG15/LGALS3BP/CXCL11/DHX58/GBP1/PML/LAMP3/UBE2L6/APOL1/TNFSF13B/NT5C3A/IFIT5/MDK/GCH1/DYSF/ME…	2455	human
GO:0009605	response to external stimulus	0.220459	2976/18866	6.48e-35	1.97e-32	1.36e-32	AXL/CCL8/CMPK2/IFITM3/MX1/MX2/OAS1/OAS3/RSAD2/SERPING1/USP18/OAS2/HERC6/IFI44L/HERC5/IFIT1/OASL/IFI44/BATF2/IFITM1/RTP4/DEFB1/APOBEC3A/CLEC5A/PARP9/TRIM22/CXCL10/STAT1/STAT2/IFIT3/IFIT2/PLSCR1/ZBP1/IFI6/LAG3/IFI35/ISG20/LGALS9/XAF1/MOV10/IFIH1/GBP4/IL27/ISG15/CXCL11/DHX58/GBP1/PML/APOL1/NT5C3A/IFIT5/MDK/GCH1/DYSF/MEFV/APOBEC3B/TRIM21/PRLR/MT2A/DTX3L/TRIM5/IDO1/TRAFD1/CMKLR1/CNP/JUP/EIF2AK2/NMI/TL…	931	human
GO:0050776	regulation of immune response	0.094246	1027/18866	3.18e-34	9.28e-32	6.38e-32	RSAD2/SERPING1/USP18/IFITM1/PARP9/STAT1/PLSCR1/CD38/ZBP1/LAG3/LGALS9/IL27/DHX58/GBP1/TNFSF13B/TRIM5/IDO1/TRAFD1/CMKLR1/NMI/BST2/CLEC10A/PSME2/ADAR/PARP14/FFAR2/IRF7/P2RX7/SLAMF7/AIM2/FGL2/CD80/GBP5/CGAS/IL1R1/CD274/FOS/SOCS1/CD1D/FPR2/IFI16/RBCK1/SCIMP/ACOD1/TREM1/SELL/JAK2/NLRC5/PSME1/MNDA/PRKD2/CD40/SLC11A1/FPR3/A2M/NECTIN2/HAVCR2/EREG/LILRB2/HLA-B/CD48/NOD2/IL15/GRN/STAP1/LGALS3/PVR/RGCC/B2M/A…	398	human
GO:0048522	positive regulation of cellular process	0.379825	5722/18866	6.07e-34	1.7e-31	1.17e-31	AXL/CCL8/RSAD2/IFITM1/DEFB1/CLEC5A/PARP9/TNFSF10/TRIM22/CXCL10/STAT1/STAT2/SECTM1/IFIT2/PLSCR1/CD38/ZBP1/SAMD4A/LAG3/HELZ2/LGALS9/PNPT1/MOV10/FGD2/ISG15/CXCL11/WARS1/DHX58/PML/MSR1/TNFSF13B/IFIT5/MDK/DYSF/MEFV/TRIM21/PRLR/DTX3L/TRIM5/IDO1/RIN2/CMKLR1/JUP/EIF2AK2/NMI/TLR7/BST2/NCF1/PSME2/NOTCH3/NADK/CCL7/CTSC/IL15RA/TRIM14/PARP14/ECE1/CXCL12/PHLDA1/ATF5/NUPR1/CCL24/DUSP5/SCIN/ATF3/FLRT2/TRIM25/IRF…	1604	human
GO:0002274	myeloid leukocyte activation	0.067251	662/18866	3.87e-33	1.04e-30	7.17e-31	BATF2/CLEC5A/PLSCR1/LGALS9/DYSF/CD93/JUP/ADA2/TLR7/BST2/CTSC/DYNLT1/HPSE/FGL2/OLR1/CXCL8/FPR2/TMEM106A/SELL/JAK2/STOM/MNDA/SLC11A1/THBS1/PLAC8/MMP9/ADGRE3/MVP/CTSZ/NECTIN2/CST3/HAVCR2/LILRB2/HLA-B/CXCL1/CTSB/IL15/GRN/PLAU/IQGAP2/STAP1/LGALS3/PRDX4/BATF3/B2M/FCGR2B/CD300LF/CEACAM1/HSPA8/HLA-C/CLEC12A/LYN/GM2A/KPNB1/FCGR2A/VNN1/CTSS/CFP/TRPM2/RAB24/LCP2/CYSTM1/ITGAX/LTA4H/SERPINB1/NR4A3/HSPA6/LDLR/…	284	human
GO:0048583	regulation of response to stimulus	0.303339	4403/18866	4.32e-33	1.12e-30	7.71e-31	AXL/CCL8/RSAD2/SERPING1/USP18/IL1RN/HERC5/IFIT1/IFITM1/PARP9/TNFSF10/TRIM22/CXCL10/STAT1/SECTM1/PLSCR1/CD38/ZBP1/IFI6/LAG3/LGALS9/PNPT1/IFIH1/IL27/FGD2/DHX58/GBP1/PML/TNFSF13B/IFIT5/MDK/GCH1/DYSF/MEFV/RNF213/TRIM21/PRLR/DTX3L/TRIM5/IDO1/TRAFD1/CMKLR1/JUP/EIF2AK2/NMI/BCL2L14/TLR7/BST2/CLEC10A/NCF1/PSME2/NOTCH3/NADK/ADAR/CCL7/CTSC/TRIM14/PARP14/CXCL12/NUPR1/THBD/CCL24/DUSP5/LY6E/ATF3/FFAR2/TRIM25/I…	1281	human
GO:0006810	transport	0.349041	5224/18866	7.86e-32	1.97e-29	1.35e-29	AXL/CCL8/MX1/MX2/OTOF/RSAD2/SERPING1/SIGLEC1/IL1RN/OAS2/IFIT1/RTP4/CLEC5A/CXCL10/TCN2/PLSCR1/CD38/LGALS9/PNPT1/LGALS3BP/CXCL11/SLC38A5/PML/MSR1/APOL1/TNFSF13B/DYSF/PRLR/DTX3L/RIN2/CD93/CNP/JUP/ADA2/APOL6/BST2/CLEC10A/NCF1/PSME2/NADK/CACNA1A/IFI27/CTSC/IL15RA/UNC93B1/SAMD9/CXCL12/SCIN/CALHM6/FFAR2/OSBPL1A/KCNJ15/EHD4/GRIN3A/P2RX7/P2RY6/DYNLT1/MYD88/EPHB2/PID1/TNK2/HPSE/APOL2/FGL2/APOL3/VAMP5/OLR1/…	1474	human
GO:0051716	cellular response to stimulus	0.488989	7748/18866	9.76e-32	2.36e-29	1.62e-29	AXL/CCL8/CMPK2/IFITM3/MX1/MX2/OAS1/OAS3/RSAD2/USP18/IL1RN/OAS2/IFIT1/OASL/IFITM1/DEFB1/APOBEC3A/CLEC5A/PARP9/TNFSF10/TRIM22/CXCL10/STAT1/STAT2/IFIT3/SECTM1/IFIT2/PLSCR1/CD38/ZBP1/IFI6/LAG3/IFI35/ISG20/LGALS9/XAF1/PNPT1/MOV10/IFIH1/GBP4/FBXO6/IL27/FGD2/ISG15/LGALS3BP/CXCL11/DHX58/GBP1/PML/UBE2L6/TNFSF13B/IFIT5/MDK/GCH1/DYSF/RNF213/TRIM21/PRLR/MT2A/DTX3L/TRIM5/RIN2/CMKLR1/JUP/EIF2AK2/NMI/SDC2/BCL2L…	2065	human
GO:0006952	defense response	0.145157	1824/18866	3.1e-31	7.24e-29	4.98e-29	AXL/CCL8/IFITM3/MX1/MX2/OAS1/OAS3/RSAD2/SERPING1/SIGLEC1/USP18/IL1RN/OAS2/IFI44L/HERC5/IFIT1/OASL/BATF2/IFITM1/RTP4/DEFB1/APOBEC3A/CLEC5A/PARP9/TRIM22/CXCL10/STAT1/STAT2/IFIT3/IFIT2/PLSCR1/ZBP1/IFI6/LAG3/IFI35/ISG20/LGALS9/XAF1/MOV10/IFIH1/GBP4/IL27/ISG15/LGALS3BP/CXCL11/DHX58/GBP1/PML/APOL1/NT5C3A/IFIT5/MDK/GCH1/MEFV/APOBEC3B/TRIM21/MT2A/DTX3L/TRIM5/IDO1/TRAFD1/CMKLR1/EIF2AK2/NMI/TLR7/BST2/CLEC1…	613	human
GO:0002376	immune system process	0.208551	2753/28564	1.67e-143	6.45e-141	2.76e-141	Cxcl10/Cxcl11/Daxx/Ddx60/Flt1/Gbp10/Gbp2/Gbp5/Gbp6/Herc6/Ifi44/Ifit2/Ifit3/Iigp1/Il12rb1/Il15/Il15ra/Irf7/Isg15/Nos2/Oasl1/P2ry14/Phf11a/Socs1/Tlr3/Trim30c/Zbp1/Igtp/Irgm1/Rsad2/Ifit1/Ifi213/Gbp7/Dll1/Gbp4/Tgtp1/Il18bp/Ifi205/Fgl2/Hspa1b/Parp9/Stat1/Jaml/Ccl8/Gbp9/Pml/Irgm2/Il2ra/Batf2/Gbp3/Ch25h/Bst2/Trim21/Trim30a/Apod/Mndal/Nlrc5/Dtx3l/Sectm1a/Znfx1/Il27/Mx1/Mx2/Cd86/Trim14/Slfn8/Gbp8/Nmi/Tlr9…	956	mouse
GO:0006955	immune response	0.147906	1839/28564	1.59e-112	3.46e-110	1.48e-110	Cxcl10/Cxcl11/Daxx/Ddx60/Gbp10/Gbp2/Gbp5/Gbp6/Herc6/Ifi44/Ifit2/Ifit3/Iigp1/Il12rb1/Il15/Irf7/Isg15/Nos2/Oasl1/P2ry14/Phf11a/Socs1/Tlr3/Trim30c/Zbp1/Igtp/Irgm1/Rsad2/Ifit1/Ifi213/Gbp7/Dll1/Gbp4/Tgtp1/Il18bp/Ifi205/Fgl2/Hspa1b/Parp9/Stat1/Ccl8/Gbp9/Pml/Irgm2/Il2ra/Gbp3/Ch25h/Bst2/Trim21/Trim30a/Mndal/Nlrc5/Dtx3l/Sectm1a/Znfx1/Il27/Mx1/Mx2/Cd86/Trim14/Gbp8/Nmi/Tlr9/Gzmb/Ifi35/Pnp/Lag3/Ifi214/Ccl4/S…	678	mouse
GO:0002252	immune effector process	0.05781	731/28564	2.11e-41	7.02e-40	3e-40	Ddx60/Irf7/Tlr3/Rsad2/Dll1/Fgl2/Bst2/Il27/Cd86/Nmi/Tlr9/Gzmb/Ifi35/Pnp/Lag3/H2-T22/Lgals9/Casp4/Dhx58/Serpinb9/Irf1/Cd40/Sh2d1b2/Il18/Tap1/Cdh17/Ifng/H2-T23/Xcl1/Parp3/Rnf19b/Cfb/Gadd45g/Eomes/Casp1/H2-T10/H2-T24/Il6/Itgam/Tlr7/Slamf9/Ctsc/Dnase1l3/Icam1/Cd47/Tap2/Clec2d/Hk1/Dpp4/Cd300lb/Trem2/Treml4/Fcgr1/Cd36/Mill2/Myd88/Arrb2/Slfn2/H2-Q4/Nod2/Fzd5/Ccl2/C4b/Ripk2/Cgas/Stat3/Arid5a/H2-Q6/Slc11a1…	265	mouse
GO:0002682	regulation of immune system process	0.130672	1586/28564	8.29e-104	1.44e-101	6.18e-102	Cxcl10/Ddx60/Gbp5/Il12rb1/Il15/Il15ra/Irf7/Isg15/Oasl1/Phf11a/Socs1/Tlr3/Trim30c/Zbp1/Igtp/Irgm1/Rsad2/Ifi213/Dll1/Ifi205/Fgl2/Hspa1b/Parp9/Stat1/Irgm2/Il2ra/Bst2/Trim21/Trim30a/Apod/Mndal/Nlrc5/Znfx1/Il27/Cd86/Nmi/Tlr9/Ifi35/Pnp/Lag3/Ifi214/Stat2/H2-T22/Oas3/Ifi203/Lgals9/Casp4/Dhx58/Fbn1/Serpinb9/Trim30d/Hspa1a/Irf1/Parp14/Cd40/Ifi206/Samhd1/Ifih1/Sh2d1b2/Il18/Tapbpl/Mmp12/Ifi208/Ifi209/Clec4n/…	599	mouse
GO:0048518	positive regulation of biological process	0.397251	6620/28564	1.05e-167	6.09e-165	2.61e-165	Cxcl10/Daxx/Ddx60/Flt1/Gbp5/Ifit2/Il12rb1/Il15/Il15ra/Irf7/Isg15/Nos2/Oasl1/Setdb2/Socs1/Tlr3/Trim30c/Zbp1/Igtp/Irgm1/Rsad2/Mov10/Ifi213/Gbp7/Dll1/Lipg/Ifi205/Hspa1b/Pou3f1/Parp9/Stat1/Jaml/Tmem67/Ccnd1/Ccl8/Pml/Tpx2/Irgm2/Il2ra/Flt4/Atp10a/Gbp3/Pkib/Creb5/Trim21/Trim30a/Mndal/Nlrc5/Dtx3l/Znfx1/Il27/Cd86/Lhx2/Nmi/Tlr9/Ifi35/Slco3a1/Pnp/Lag3/Ifi214/Ccl4/Med12l/Stat2/H2-T22/Oas3/Ifi203/Helz2/Marchf…	1821	mouse
GO:0010033	response to organic substance	0.199825	3152/28564	6.65e-86	7.46e-84	3.2e-84	Cmpk2/Cxcl10/Cxcl11/Daxx/Gbp10/Gbp2/Gbp5/Gbp6/Gm12185/Gm4951/Ifit2/Ifit3/Iigp1/Il12rb1/Il15/Il15ra/Irf7/Isg15/Nos2/Oasl1/Socs1/Tlr3/Trim30c/Usp18/Zbp1/Igtp/Irgm1/Ifit1/Ifi213/Gbp7/Gbp4/Tgtp1/Ifi205/Hspa1b/Parp9/Stat1/Tmem67/Ccnd1/Ccl8/Gbp9/Pml/Ifi47/Serpina3f/Irgm2/Ly6c2/Gm5431/Gbp3/Ch25h/Xaf1/Bst2/Trim21/Trim30a/Mndal/Nlrc5/Tgtp2/Cd86/Gbp8/Nmi/Tlr9/Sco1/Ifi214/Ccl4/Stat2/Oas3/Ifi203/Lgals9/Casp4…	916	mouse
GO:0034097	response to cytokine	0.080279	1100/28564	8e-48	3.22e-46	1.38e-46	Cxcl10/Cxcl11/Daxx/Gbp10/Gbp2/Gbp5/Gbp6/Gm12185/Gm4951/Ifit2/Ifit3/Iigp1/Il12rb1/Il15/Il15ra/Irf7/Isg15/Nos2/Oasl1/Socs1/Zbp1/Igtp/Irgm1/Ifit1/Ifi213/Gbp7/Gbp4/Tgtp1/Ifi205/Hspa1b/Parp9/Stat1/Ccl8/Gbp9/Pml/Ifi47/Serpina3f/Irgm2/Gm5431/Gbp3/Ch25h/Xaf1/Bst2/Trim21/Mndal/Nlrc5/Tgtp2/Gbp8/Nmi/Ifi214/Ccl4/Stat2/Oas3/Ifi203/Casp4/F830016B08Rik/Stxbp3/Cxcl9/Eif2ak2/Hspa1a/Irf1/Parp14/Cd40/Ifi206/Samhd1/…	368	mouse
GO:0070887	cellular response to chemical stimulus	0.193935	2999/28564	4.58e-88	5.31e-86	2.27e-86	Cmpk2/Cxcl10/Cxcl11/Daxx/Flt1/Gbp10/Gbp2/Gbp5/Gbp6/Gm12185/Gm4951/Ifit2/Ifit3/Iigp1/Il12rb1/Il15/Il15ra/Irf7/Isg15/Nos2/Oasl1/Socs1/Tlr3/Trim30c/Zbp1/Igtp/Irgm1/Ifit1/Ifi213/Gbp7/Gbp4/Tgtp1/Ifi205/Hspa1b/Parp9/Stat1/Jaml/Ccnd1/Ccl8/Gbp9/Pml/Ifi47/Irgm2/Ly6c2/Gm5431/Gbp3/Ch25h/Cd69/Trim30a/Mndal/Nlrc5/Tgtp2/Cd86/Gbp8/Nmi/Tlr9/Sco1/Ifi214/Ccl4/Stat2/Oas3/Ifi203/Casp4/F830016B08Rik/Stxbp3/Cxcl9/Trim…	889	mouse
GO:0071345	cellular response to cytokine stimulus	0.070462	998/28564	1.1e-38	3.45e-37	1.48e-37	Cxcl10/Cxcl11/Daxx/Gbp10/Gbp2/Gbp5/Gbp6/Gm12185/Gm4951/Ifit2/Ifit3/Iigp1/Il12rb1/Il15/Il15ra/Irf7/Isg15/Nos2/Oasl1/Socs1/Zbp1/Igtp/Irgm1/Ifit1/Ifi213/Gbp7/Gbp4/Tgtp1/Ifi205/Hspa1b/Parp9/Stat1/Ccl8/Gbp9/Pml/Ifi47/Irgm2/Gm5431/Gbp3/Mndal/Nlrc5/Tgtp2/Gbp8/Nmi/Ifi214/Ccl4/Stat2/Oas3/Ifi203/Casp4/F830016B08Rik/Stxbp3/Cxcl9/Hspa1a/Irf1/Parp14/Cd40/Ifi206/Samhd1/Gm4841/Il18/Stoml1/Mmp12/Ifi208/Ifi209/Us…	323	mouse
GO:0001775	cell activation	0.092277	1189/28564	1.52e-63	8.56e-62	3.66e-62	Cxcl10/Il12rb1/Il15/Il15ra/Socs1/Tlr3/Rsad2/Dll1/Fgl2/Jaml/Il2ra/Batf2/Il27/Cd86/Nmi/Tlr9/Ifi35/Pnp/Lag3/Lgals9/Stxbp3/Psmb10/Irf1/Cd40/Sh2d1b2/Il18/Zbtb32/Cdh17/Ifng/Xcl1/Parp3/Cfb/Fcgr4/Gadd45g/Hsh2d/Eomes/Themis2/Casp1/Slfn1/Gsn/Mmp8/Il6/Itgam/Dmtn/Slamf9/Ctsc/Tnfsf8/Dnase1l3/Icam1/Cd47/Cxcr2/Il12rb2/Dpp4/Il2rg/Mmp14/Cd300lb/Trem2/Hsph1/Cd274/Hsp90aa1/Tespa1/Myd88/Slc7a11/Bid/Slfn2/Fanca/Treml…	423	mouse
GO:0071310	cellular response to organic substance	0.152051	2293/28564	1.95e-72	1.38e-70	5.92e-71	Cmpk2/Cxcl10/Cxcl11/Daxx/Gbp10/Gbp2/Gbp5/Gbp6/Gm12185/Gm4951/Ifit2/Ifit3/Iigp1/Il12rb1/Il15/Il15ra/Irf7/Isg15/Nos2/Oasl1/Socs1/Tlr3/Trim30c/Zbp1/Igtp/Irgm1/Ifit1/Ifi213/Gbp7/Gbp4/Tgtp1/Ifi205/Hspa1b/Parp9/Stat1/Ccnd1/Ccl8/Gbp9/Pml/Ifi47/Irgm2/Ly6c2/Gm5431/Gbp3/Trim30a/Mndal/Nlrc5/Tgtp2/Cd86/Gbp8/Nmi/Tlr9/Sco1/Ifi214/Ccl4/Stat2/Oas3/Ifi203/Casp4/F830016B08Rik/Stxbp3/Cxcl9/Trim30d/Casp7/Eif2ak2/Hsp…	697	mouse
GO:0051179	localization	0.318063	5308/28564	7.7e-125	2.23e-122	9.57e-123	Clic5/Cxcl10/Daxx/Gbp5/Il15/Il15ra/Isg15/Nos2/Rilpl1/Trim30c/Rsad2/Dll1/Gbp4/Lipg/Parp9/Kcnab1/Ccnd1/Ccl8/Pml/Atp10a/Trim21/Trim30a/Apod/Dtx3l/Parp11/Tlr9/Sco1/Slco3a1/Slc25a22/Marchf5/Lgals9/Hap1/Calhm6/Carmil1/Frmd4a/Fbn1/Stxbp3/Cxcl9/Trim30d/Hspa1a/Tor1aip2/Ttc39b/Rnf213/Hmgn3/Sp100/Rtp4/Samd9l/Trib3/Stoml1/Sct/Mmp12/Tap1/Tmem184b/Arrb1/Zfp365/Pnpt1/Adar/Cdh17/Ddx4/Clic4/Aplnr/Gem/Ifng/Tor1aip…	1458	mouse
GO:0006950	response to stress	0.281195	4046/28564	1.41e-164	7.57e-162	3.24e-162	Cxcl10/Cxcl11/Daxx/Ddx60/Flt1/Gbp10/Gbp11/Gbp2/Gbp5/Gbp6/Gm12185/Gm4951/Herc6/Ifit2/Ifit3/Ifit3b/Iigp1/Il12rb1/Il15/Irf7/Isg15/Nos2/Oasl1/Slfn9/Socs1/Tlr3/Trim30c/Zbp1/Igtp/Irgm1/Rsad2/Mov10/Ifit1/Ifi213/Gbp7/Gbp4/Tgtp1/Ifi205/Fgl2/Hspa1b/Parp9/Stat1/Jaml/Tmem67/Ccnd1/Ccl8/Nt5c3/Gbp9/Pml/Ifi47/1600014C10Rik/Irgm2/Il2ra/Batf2/Flt4/Gm5431/Gbp3/Ch25h/Bst2/Trim21/Trim30a/Apod/Mndal/Nlrc5/Parp10/Dtx3l…	1289	mouse
GO:0016192	vesicle-mediated transport	0.105148	1543/28564	6.31e-53	2.82e-51	1.21e-51	Il15/Il15ra/Dll1/Ccl8/Dtx3l/Lgals9/Hap1/Carmil1/Stxbp3/Samd9l/Arrb1/Ifng/Abca2/Ehd4/Rhou/Cfb/Fcgr4/Ifitm3/Whamm/Chmp4b/Stx2/Gsn/Pstpip1/Itgam/Dmtn/Dop1b/Sort1/P2ry2/Snx2/Hook2/Cd47/Cxcr2/Rab11fip5/Mppe1/Arf4/Cd14/Il2rg/Trem2/Siglece/Treml4/Vps54/Fcgr1/Ankfy1/Dbnl/Cd36/Rab15/Creg1/Myd88/Ank2/Arrb2/Nod2/Cacna1e/Il10ra/Lrp4/Ccl2/C4b/Rnf139/Scarb1/Scyl2/Slc11a1/Sh3glb2/Ap3m2/Irf8/Apoe/Notch1/Arl11/Ca…	482	mouse
GO:0051707	response to other organism	0.121073	1650/28564	6.62e-74	5.01e-72	2.15e-72	AA467197/Cmpk2/Cxcl10/Cxcl11/Daxx/Ddx60/Gbp10/Gbp11/Gbp2/Gbp5/Gbp6/Gm12250/Herc6/Ifi44/Ifit2/Ifit3/Ifit3b/Iigp1/Il12rb1/Il15/Irf7/Isg15/Nos2/Oasl1/Slfn9/Socs1/Tlr3/Trim30c/Usp18/Zbp1/Igtp/Irgm1/Rsad2/Mov10/Ifit1/Ifi213/Gbp7/Gbp4/Tgtp1/Ifi205/Fgl2/Hspa1b/Parp9/Stat1/Ccl8/Nt5c3/Gbp9/Pml/Serpina3f/Irgm2/Batf2/Gbp3/Ch25h/Bst2/Trim21/Trim30a/Mndal/Ifi27l2a/Nlrc5/Dtx3l/Znfx1/Il27/Mx1/Mx2/Cd86/Trim14/Sl…	555	mouse
GO:0045321	leukocyte activation	0.083988	1058/28564	1.11e-60	5.83e-59	2.5e-59	Il12rb1/Il15/Il15ra/Socs1/Tlr3/Rsad2/Dll1/Fgl2/Jaml/Il2ra/Batf2/Il27/Cd86/Nmi/Tlr9/Ifi35/Pnp/Lag3/Lgals9/Psmb10/Irf1/Cd40/Sh2d1b2/Il18/Zbtb32/Cdh17/Ifng/Xcl1/Parp3/Cfb/Fcgr4/Gadd45g/Hsh2d/Eomes/Themis2/Casp1/Slfn1/Gsn/Mmp8/Il6/Itgam/Slamf9/Ctsc/Tnfsf8/Dnase1l3/Icam1/Cd47/Cxcr2/Il12rb2/Dpp4/Il2rg/Mmp14/Cd300lb/Trem2/Hsph1/Cd274/Hsp90aa1/Tespa1/Myd88/Bid/Slfn2/Fanca/Treml2/Egr1/Azi2/Casp3/Myc/Nod2/…	385	mouse
GO:0043207	response to external biotic stimulus	0.121073	1652/28564	1.09e-73	8.14e-72	3.48e-72	AA467197/Cmpk2/Cxcl10/Cxcl11/Daxx/Ddx60/Gbp10/Gbp11/Gbp2/Gbp5/Gbp6/Gm12250/Herc6/Ifi44/Ifit2/Ifit3/Ifit3b/Iigp1/Il12rb1/Il15/Irf7/Isg15/Nos2/Oasl1/Slfn9/Socs1/Tlr3/Trim30c/Usp18/Zbp1/Igtp/Irgm1/Rsad2/Mov10/Ifit1/Ifi213/Gbp7/Gbp4/Tgtp1/Ifi205/Fgl2/Hspa1b/Parp9/Stat1/Ccl8/Nt5c3/Gbp9/Pml/Serpina3f/Irgm2/Batf2/Gbp3/Ch25h/Bst2/Trim21/Trim30a/Mndal/Ifi27l2a/Nlrc5/Dtx3l/Znfx1/Il27/Mx1/Mx2/Cd86/Trim14/Sl…	555	mouse
GO:0044419	interspecies interaction between organisms	0.131763	1800/28564	2.52e-80	2.37e-78	1.02e-78	AA467197/Cmpk2/Cxcl10/Cxcl11/Daxx/Ddx60/Gbp10/Gbp11/Gbp2/Gbp5/Gbp6/Gm12250/Herc6/Ifi44/Ifit2/Ifit3/Ifit3b/Iigp1/Il12rb1/Il15/Irf7/Isg15/Nos2/Oasl1/Slfn9/Socs1/Tlr3/Trim30c/Usp18/Zbp1/Igtp/Irgm1/Rsad2/Mov10/Ifit1/Ifi213/Gbp7/Gbp4/Tgtp1/Ifi205/Fgl2/Hspa1b/Parp9/Stat1/Ccl8/Nt5c3/Gbp9/Pml/Serpina3f/Irgm2/Batf2/Gbp3/Ch25h/Bst2/Trim21/Trim30a/Mndal/Ifi27l2a/Nlrc5/Dtx3l/Znfx1/Il27/Mx1/Mx2/Cd86/Trim14/Sl…	604	mouse
GO:0002443	leukocyte mediated immunity	0.038176	480/28564	5.38e-28	1.22e-26	5.24e-27	Irf7/Tlr3/Rsad2/Fgl2/Bst2/Tlr9/Gzmb/Pnp/Lag3/H2-T22/Lgals9/Serpinb9/Cd40/Sh2d1b2/Il18/Tap1/Ifng/H2-T23/Xcl1/Parp3/Rnf19b/H2-T10/H2-T24/Il6/Itgam/Slamf9/Ctsc/Dnase1l3/Icam1/Tap2/Clec2d/Dpp4/Cd300lb/Trem2/Treml4/Fcgr1/Mill2/Myd88/Arrb2/Slfn2/H2-Q4/Nod2/Fzd5/Ccl2/C4b/Arid5a/H2-Q6/Slc11a1/H2-M3/Itgb2l/Klrk1/Fcer2a/Nfkbiz/Icosl/H2-K1/Stx11/B2m/Scimp/Nr4a3/Klrb1c/Hspd1/Anxa3/Klrd1/Lyn/Tbx21/Milr1/Nkg7/…	175	mouse
GO:0009607	response to biotic stimulus	0.124127	1692/28564	8.01e-76	6.41e-74	2.75e-74	AA467197/Cmpk2/Cxcl10/Cxcl11/Daxx/Ddx60/Gbp10/Gbp11/Gbp2/Gbp5/Gbp6/Gm12250/Herc6/Ifi44/Ifit2/Ifit3/Ifit3b/Iigp1/Il12rb1/Il15/Irf7/Isg15/Nos2/Oasl1/Slfn9/Socs1/Tlr3/Trim30c/Usp18/Zbp1/Igtp/Irgm1/Rsad2/Mov10/Ifit1/Ifi213/Gbp7/Gbp4/Tgtp1/Ifi205/Fgl2/Hspa1b/Parp9/Stat1/Ccl8/Nt5c3/Gbp9/Pml/Serpina3f/Irgm2/Batf2/Gbp3/Ch25h/Bst2/Trim21/Trim30a/Mndal/Ifi27l2a/Nlrc5/Dtx3l/Znfx1/Il27/Mx1/Mx2/Cd86/Trim14/Sl…	569	mouse
GO:0007166	cell surface receptor signaling pathway	0.172993	2760/28564	1.02e-70	7.17e-69	3.07e-69	Cxcl10/Cxcl11/Daxx/Flt1/Iigp1/Il12rb1/Il15/Il15ra/Irf7/Isg15/Oasl1/Socs1/Tlr3/Trim30c/Zbp1/Igtp/Irgm1/Gbp7/Dll1/Hspa1b/Parp9/Stat1/Tmem67/Ccnd1/Ccl8/Pml/Irgm2/Il2ra/Flt4/Gbp3/Trim30a/Apod/Nlrc5/Dtx3l/Cd86/Nmi/Ifi35/Lag3/Ccl4/Stat2/Oas3/Lgals9/Hap1/Casp4/Mlkl/Fbn1/Cxcl9/Trim30d/Casp7/Hspa1a/Irf1/Parp14/Rnf213/Cd40/Samhd1/Il18/Sp100/Tnfsf10/Stoml1/Mmp12/Clec4n/Usp25/Arrb1/Adar/Cdh17/Acod1/Ifng/Xcl1…	793	mouse
GO:0050896	response to stimulus	0.515707	10070/28564	1.97e-135	6.86e-133	2.94e-133	AA467197/Clic5/Cmpk2/Cxcl10/Cxcl11/Daxx/Ddx60/Flt1/Gbp10/Gbp11/Gbp2/Gbp5/Gbp6/Gm12185/Gm12250/Gm4951/Herc6/Ifi44/Ifit2/Ifit3/Ifit3b/Iigp1/Il12rb1/Il15/Il15ra/Irf7/Isg15/Nos2/Oasl1/P2ry14/Phf11a/Slfn9/Socs1/Tlr3/Trim30c/Usp18/Zbp1/Igtp/Irgm1/Rsad2/Mov10/Ifit1/Ifi213/Gbp7/Dll1/Gbp4/Tgtp1/Il18bp/Ifi205/Fgl2/Hspa1b/Parp9/Stat1/Jaml/Tmem67/Ccnd1/Ccl8/Nt5c3/Gbp9/Pml/Ifi47/Serpina3f/1600014C10Rik/Irgm2/…	2364	mouse
GO:0009605	response to external stimulus	0.195462	2983/28564	2.91e-92	3.9e-90	1.67e-90	AA467197/Clic5/Cmpk2/Cxcl10/Cxcl11/Daxx/Ddx60/Flt1/Gbp10/Gbp11/Gbp2/Gbp5/Gbp6/Gm12250/Herc6/Ifi44/Ifit2/Ifit3/Ifit3b/Iigp1/Il12rb1/Il15/Irf7/Isg15/Nos2/Oasl1/Slfn9/Socs1/Tlr3/Trim30c/Usp18/Zbp1/Igtp/Irgm1/Rsad2/Mov10/Ifit1/Ifi213/Gbp7/Gbp4/Tgtp1/Ifi205/Fgl2/Hspa1b/Parp9/Stat1/Jaml/Ccl8/Nt5c3/Gbp9/Pml/Serpina3f/Irgm2/Il2ra/Batf2/Gbp3/Ch25h/Bst2/Trim21/Trim30a/Mndal/Ifi27l2a/Nlrc5/Dtx3l/Znfx1/Il27/…	896	mouse
GO:0050776	regulation of immune response	0.083115	907/28564	3.77e-80	3.5e-78	1.5e-78	Ddx60/Gbp5/Il12rb1/Il15/Irf7/Isg15/Oasl1/Phf11a/Socs1/Tlr3/Trim30c/Zbp1/Igtp/Irgm1/Rsad2/Ifi213/Ifi205/Fgl2/Hspa1b/Parp9/Irgm2/Trim21/Trim30a/Mndal/Nlrc5/Znfx1/Il27/Cd86/Nmi/Tlr9/Ifi35/Pnp/Lag3/Ifi214/Stat2/H2-T22/Oas3/Ifi203/Lgals9/Dhx58/Serpinb9/Trim30d/Hspa1a/Irf1/Parp14/Cd40/Ifi206/Samhd1/Ifih1/Sh2d1b2/Il18/Mmp12/Ifi208/Ifi209/Clec4n/Trafd1/Tap1/Adar/Acod1/Ifng/H2-T23/Xcl1/Parp3/Cfb/Fcgr4/The…	381	mouse
GO:0048522	positive regulation of cellular process	0.358639	5927/28564	2.8e-150	1.39e-147	5.97e-148	Cxcl10/Daxx/Ddx60/Flt1/Gbp5/Ifit2/Il12rb1/Il15/Il15ra/Irf7/Isg15/Nos2/Oasl1/Setdb2/Socs1/Tlr3/Trim30c/Zbp1/Igtp/Irgm1/Rsad2/Mov10/Ifi213/Dll1/Ifi205/Hspa1b/Pou3f1/Parp9/Stat1/Jaml/Tmem67/Ccnd1/Ccl8/Pml/Tpx2/Irgm2/Il2ra/Flt4/Atp10a/Pkib/Creb5/Trim21/Trim30a/Mndal/Nlrc5/Dtx3l/Cd86/Lhx2/Nmi/Tlr9/Ifi35/Slco3a1/Pnp/Lag3/Ifi214/Ccl4/Med12l/Stat2/H2-T22/Ifi203/Helz2/Marchf5/Lgals9/Hap1/Casp4/Dhx58/Carmi…	1644	mouse
GO:0002274	myeloid leukocyte activation	0.025305	264/28564	5.24e-27	1.13e-25	4.83e-26	Il15/Tlr3/Batf2/Nmi/Tlr9/Ifi35/Lgals9/Il18/Ifng/Fcgr4/Casp1/Mmp8/Itgam/Ctsc/Dnase1l3/Cxcr2/Cd300lb/Trem2/Myd88/Stk39/Slc11a1/Itgb2l/Klrk1/Tmem229b/Ccl5/Stx11/Jak2/Nampt/Nr4a3/Hspd1/Ttbk1/Anxa3/Lyn/Csf1r/Milr1/Atm/Gpr137b/Crtc3/Cd1d1/Cx3cr1/Slc7a2/Cd300lf/Il4/Cd200/Ulbp1/Lbp/Pparg/Kars/Pi4k2a/Syk/Nr1h3/Myo18a/Jun/Ywhaz/Lcp2/Dnase1/Naglu/Tnf/Ptpn6/Cst7/Tlr2/Cd84/Clnk/Tyrobp/Ndrg1/Pld2/Cebpa/Ccr2/Rh…	116	mouse
GO:0048583	regulation of response to stimulus	0.273778	4089/28564	1.7e-144	7.91e-142	3.39e-142	Cxcl10/Daxx/Ddx60/Flt1/Gbp5/Il12rb1/Il15/Irf7/Isg15/Oasl1/Phf11a/Socs1/Tlr3/Trim30c/Zbp1/Igtp/Irgm1/Rsad2/Ifi213/Gbp7/Dll1/Gbp4/Ifi205/Fgl2/Hspa1b/Parp9/Stat1/Tmem67/Ccl8/Pml/Irgm2/Il2ra/Flt4/Gbp3/Trim21/Trim30a/Apod/Mndal/Nlrc5/Dtx3l/Znfx1/Il27/Cd86/Nmi/Tlr9/Sco1/Ifi35/Pnp/Lag3/Ifi214/Ccl4/Stat2/H2-T22/Oas3/Ifi203/Lgals9/Hap1/Casp4/Dhx58/Fbn1/Serpinb9/Trim30d/Cish/Eif2ak2/Hspa1a/Eppk1/Irf1/Parp1…	1255	mouse
GO:0006810	transport	0.272251	4495/28564	9.38e-107	1.72e-104	7.36e-105	Clic5/Cxcl10/Il15/Il15ra/Nos2/Rilpl1/Rsad2/Dll1/Gbp4/Lipg/Kcnab1/Ccnd1/Ccl8/Pml/Atp10a/Apod/Dtx3l/Parp11/Tlr9/Sco1/Slco3a1/Slc25a22/Lgals9/Hap1/Calhm6/Carmil1/Frmd4a/Fbn1/Stxbp3/Cxcl9/Hspa1a/Ttc39b/Hmgn3/Sp100/Rtp4/Samd9l/Trib3/Stoml1/Sct/Mmp12/Tap1/Tmem184b/Arrb1/Pnpt1/Adar/Cdh17/Clic4/Aplnr/Gem/Ifng/Xcl1/Abca2/Ehd4/Ddit3/Rhou/Edn1/Cfb/Slc7a5/Tspo/Fcgr4/Itpr1/Mmp9/Uaca/Ifitm3/Whamm/Tomm70a/Fndc1…	1248	mouse
GO:0051716	cellular response to stimulus	0.420812	8281/28564	1.23e-95	1.83e-93	7.83e-94	Cmpk2/Cxcl10/Cxcl11/Daxx/Ddx60/Flt1/Gbp10/Gbp2/Gbp5/Gbp6/Gm12185/Gm4951/Ifit2/Ifit3/Iigp1/Il12rb1/Il15/Il15ra/Irf7/Isg15/Nos2/Oasl1/P2ry14/Socs1/Tlr3/Trim30c/Zbp1/Igtp/Irgm1/Rsad2/Ifit1/Ifi213/Gbp7/Dll1/Gbp4/Tgtp1/Ifi205/Hspa1b/Parp9/Stat1/Jaml/Tmem67/Ccnd1/Ccl8/Gbp9/Pml/Ifi47/Irgm2/Ly6c2/Il2ra/Flt4/Gm5431/Gbp3/Ch25h/Cd69/Trim21/Trim30a/Apod/Mndal/Ifi27l2a/Nlrc5/Parp10/Dtx3l/Tgtp2/Cd86/Asb13/Gbp8…	1929	mouse
GO:0006952	defense response	0.143761	1793/28564	1.95e-108	3.67e-106	1.57e-106	Cxcl10/Cxcl11/Daxx/Ddx60/Gbp10/Gbp11/Gbp2/Gbp5/Gbp6/Gm12185/Gm4951/Herc6/Ifit2/Ifit3/Ifit3b/Iigp1/Il12rb1/Il15/Irf7/Isg15/Nos2/Oasl1/Slfn9/Socs1/Tlr3/Trim30c/Zbp1/Igtp/Irgm1/Rsad2/Mov10/Ifit1/Ifi213/Gbp7/Gbp4/Tgtp1/Ifi205/Fgl2/Hspa1b/Parp9/Stat1/Ccl8/Nt5c3/Gbp9/Pml/Ifi47/Irgm2/Il2ra/Batf2/Gm5431/Gbp3/Ch25h/Bst2/Trim21/Trim30a/Apod/Mndal/Nlrc5/Dtx3l/Znfx1/Il27/Mx1/Tgtp2/Mx2/Cd86/Trim14/Slfn8/Gbp8/…	659	mouse

## Sheet: Figure2E data
ID	Description	GeneRatio	BgRatio	pvalue	p.adjust	qvalue	geneID	Count	Group
GO:0002376	immune system process	0.265214	3287/18866	3.83e-65	2.68e-61	1.84e-61	AXL/CCL8/IFITM3/MX1/MX2/OAS1/OAS3/RSAD2/SERPING1/USP18/IL1RN/OAS2/HERC6/IFI44L/HERC5/IFIT1/OASL/IFI44/BATF2/IFITM1/RTP4/DEFB1/APOBEC3A/CLEC5A/PARP9/TNFSF10/TRIM22/CXCL10/STAT1/STAT2/IFIT3/SECTM1/IFIT2/PLSCR1/CD38/ZBP1/IFI6/LAG3/IFI35/ISG20/LGALS9/XAF1/MOV10/IFIH1/GBP4/SDC3/IL27/ISG15/CXCL11/DHX58/GBP1/PML/LAMP3/APOL1/TNFSF13B/NT5C3A/IFIT5/MDK/GCH1/DYSF/MEFV/APOBEC3B/TRIM21/MT2A/DTX3L/TRIM5/IDO1/C…	1120	human
GO:0006955	immune response	0.195596	2306/18866	4.7e-56	1.65e-52	1.13e-52	AXL/CCL8/IFITM3/MX1/MX2/OAS1/OAS3/RSAD2/SERPING1/USP18/IL1RN/OAS2/IFI44L/HERC5/IFIT1/OASL/IFI44/IFITM1/DEFB1/APOBEC3A/CLEC5A/PARP9/TNFSF10/TRIM22/CXCL10/STAT1/STAT2/IFIT3/SECTM1/IFIT2/PLSCR1/CD38/ZBP1/IFI6/LAG3/IFI35/ISG20/LGALS9/XAF1/IFIH1/GBP4/IL27/ISG15/CXCL11/DHX58/GBP1/PML/LAMP3/APOL1/TNFSF13B/IFIT5/MDK/GCH1/DYSF/MEFV/APOBEC3B/TRIM21/MT2A/DTX3L/TRIM5/IDO1/CD93/TRAFD1/CMKLR1/JUP/EIF2AK2/NMI/A…	826	human
GO:0002682	regulation of immune system process	0.142079	1646/18866	2.73e-42	4.77e-39	3.28e-39	AXL/CCL8/RSAD2/SERPING1/USP18/HERC5/IFIT1/IFITM1/PARP9/CXCL10/STAT1/PLSCR1/CD38/ZBP1/LAG3/LGALS9/MOV10/IL27/ISG15/DHX58/GBP1/TNFSF13B/MDK/DYSF/DTX3L/TRIM5/IDO1/TRAFD1/CMKLR1/EIF2AK2/NMI/BST2/CLEC10A/PSME2/ADAR/CCL7/CTSC/PARP14/CXCL12/CCL24/SCIN/FFAR2/IRF7/P2RX7/SLAMF7/AIM2/LGALS9B/FGL2/CD80/GBP5/CXCL8/CGAS/HTRA1/IL1R1/DDX60/CD274/FOS/SOCS1/CD1D/RAB7B/FPR2/IFI16/RBCK1/TRIM38/SCIMP/ACOD1/LMO2/MERTK…	600	human
GO:0045321	leukocyte activation	0.116031	1321/18866	1.86e-36	8.16e-34	5.61e-34	AXL/RSAD2/BATF2/CLEC5A/PLSCR1/CD38/LAG3/LGALS9/IL27/TNFSF13B/MDK/DYSF/IDO1/CD93/JUP/ADA2/TLR7/BST2/CTSC/P2RX7/DYNLT1/SLAMF7/HSH2D/LGALS9B/HPSE/FGL2/CD80/OLR1/SEMA4A/CXCL8/CGAS/CD274/SOCS1/CD1D/FPR2/TMEM106A/MERTK/SELL/JAK2/STOM/MNDA/CD40/SLC11A1/THBS1/PLAC8/FANCA/MMP9/GAS6/ADGRE3/MVP/CTSZ/NECTIN2/CST3/HAVCR2/LILRB2/HLA-B/CXCL1/CCL2/NOD2/CTSB/BAK1/IL15/GRN/KLF6/PLAU/IQGAP2/STAP1/TNFSF18/CDKN1A/LGA…	490	human
GO:0002684	positive regulation of immune system process	0.096614	1110/18866	2.7e-29	5.73e-27	3.94e-27	AXL/CCL8/RSAD2/SERPING1/PARP9/CXCL10/STAT1/PLSCR1/CD38/ZBP1/LAG3/LGALS9/ISG15/DHX58/GBP1/TNFSF13B/MDK/DYSF/TRIM5/IDO1/CMKLR1/CLEC10A/PSME2/CCL7/CTSC/CXCL12/CCL24/SCIN/FFAR2/IRF7/P2RX7/AIM2/CD80/GBP5/CXCL8/CGAS/IL1R1/DDX60/CD274/FOS/SOCS1/CD1D/RAB7B/FPR2/IFI16/RBCK1/SCIMP/ACOD1/NLRC5/PSME1/MNDA/PRKD2/CD40/SLC11A1/FPR3/THBS1/GAS6/CCR1/NOD1/A2M/NECTIN2/HAVCR2/FUT4/EREG/LILRB2/HLA-B/CCL2/NOD2/IL15/ST…	408	human
GO:0050900	leukocyte migration	0.050675	516/18866	6.62e-23	7.25e-21	4.99e-21	CCL8/CXCL10/LGALS9/SDC3/CXCL11/MDK/DYSF/CMKLR1/SDC2/CCL7/CXCL3/CXCL12/THBD/CCL24/FFAR2/OLR1/CXCL8/IL1R1/FPR2/EDNRB/CXCL5/MERTK/GCNT1/TREM1/SELL/SLC7A8/THBS1/GAS6/CCR1/CSF3R/SLC7A11/FUT4/SLC7A7/CXCL1/CD48/CCL2/RET/CYP19A1/STAP1/TNFSF18/FN1/LGALS3/MCOLN2/CEACAM1/LYN/CXCL2/CCR7/TRPM2/P2RX4/IL1B/RIPK3/ITGAX/CCR5/DOCK8/SMPD3/CSF1/C3AR1/CD74/KIT/EDN1/KARS1/IGKV3-20/PDGFB/SERPINE1/CD47/SRC/MYO1G/MPP1/IG…	214	human
GO:0002520	immune system development	0.081222	1024/18866	3.34e-17	2.31e-15	1.59e-15	AXL/RSAD2/HERC6/BATF2/CLEC5A/STAT1/LAG3/LGALS9/MOV10/IL27/ISG15/PML/MDK/IDO1/EIF2AK2/PSME2/ADAR/SCIN/IRF7/FGL2/CD80/SEMA4A/CD274/FOS/SOCS1/CD1D/RAB7B/IFI16/ACOD1/LMO2/MERTK/JAK2/PSME1/CD40/THBS1/FANCA/MMP9/GAS6/CCR1/CSF3R/HAVCR2/LILRB2/HLA-B/ACE/BAK1/IL15/RET/KLF6/LGALS3/BATF3/B2M/SNX10/KAT2A/IRF1/PPARG/CD164/FCGR2B/IRF8/CEACAM1/RIPK2/LYN/PSMA4/CD101/VNN1/CCR7/CEBPD/TRPM2/STAT3/BLNK/IL1B/PSMB10/R…	343	human
GO:0002253	activation of immune response	0.050675	570/18866	6.88e-17	4.63e-15	3.19e-15	SERPING1/PLSCR1/CD38/ZBP1/GBP1/TRIM5/CMKLR1/CLEC10A/PSME2/FFAR2/AIM2/CGAS/FPR2/IFI16/RBCK1/PSME1/MNDA/PRKD2/FPR3/A2M/NECTIN2/STAP1/LGALS3/RGCC/FCGR2B/CEACAM1/RIPK2/LYN/PSMA4/C1QB/FCGR2A/CCR7/CFP/PAX5/BLNK/IL1B/PSMB10/THEMIS2/LCP2/BTN3A3/NR4A3/WIPF1/C3AR1/MUC1/TESPA1/HSP90AB1/FPR1/PSMA5/ELF1/IGKV3-20/C1QA/PRKCE/CD47/ELMO1/SRC/MYO1G/ICAM2/IGKV2-29/PRKCD/RELB/FCGR1A/PLCG1/CLEC4C/RAB29/HLA-DRB5/HLA-D…	214	human
GO:0002683	negative regulation of immune system process	0.040966	463/18866	1.12e-13	4.83e-12	3.32e-12	AXL/SERPING1/LAG3/LGALS9/DHX58/GBP1/MDK/IDO1/TRAFD1/NMI/BST2/ADAR/PARP14/CXCL12/LGALS9B/FGL2/CD80/HTRA1/CD274/SOCS1/IFI16/TRIM38/ACOD1/MERTK/NLRC5/MNDA/THBS1/A2M/HAVCR2/LILRB2/HLA-B/CCL2/GRN/CYP19A1/STAP1/LGALS3/ARG2/IRF1/PPARG/FCGR2B/CD300LF/CEACAM1/LGALS9C/LYN/PDCD1LG2/MYC/SERPINB9/LDLR/CD86/CD74/HFE/ELF1/CD47/TMEM176B/DTX1/SAMHD1/NR1D1/TSPAN32/HLA-DRB1/GPR137B/CXCR2/RARA/NOTCH1/H4C8/FBXO7/SAMS…	173	human
GO:0002440	production of molecular mediator of immune response	0.028653	306/18866	7.93e-12	2.75e-10	1.89e-10	RSAD2/TNFSF13B/BST2/FFAR2/FGL2/CGAS/IL1R1/SCIMP/CD40/SLC11A1/GAS6/NOD2/B2M/FCGR2B/TRIL/IL1B/NR4A3/CD86/CD74/KIT/KARS1/HFE/TRAF2/IGKV3-20/NBN/IGKV2-29/SAMHD1/XBP1/IL18RAP/HLA-DRB1/IL6/NLRP3/IGKV1-16/TICAM1/CARD11/IGKV4-1/CTNNBL1/STAT6/CCR2/IGLV4-69/IGKC/DENND1B/IGLV3-12/IGLV1-47/FOXP3/TLR3/IGKV3D-15/JAK3/IGKV3-15/FCER1G/IGLV3-1/HLA-E/IGLV8-61/TLR4/HLA-F/TNFSF13/MZB1/IGLV2-11/ITM2A/TGFB3/IGKV1-12/I…	121	human
GO:0019882	antigen processing and presentation	0.022259	232/18866	3.66e-10	1.06e-08	7.26e-09	LAG3/NCF1/PSME2/OSBPL1A/FGL2/CD1D/PSME1/SLC11A1/THBS1/NOD1/LILRB2/HLA-B/NOD2/ACE/ERAP2/B2M/MARCHF1/FCGR2B/HLA-C/PSMA4/CTSS/CCR7/PSMB10/CD74/HFE/CTSH/PSMA5/NCF2/ITGB5/CTSL/PSAP/TAP1/RELB/FCGR1A/CTSD/HLA-DRB5/HLA-DRB1/CTSF/ERAP1/RAB34/TAP2/LGMN/LNPEP/ITGAV/ICAM1/TAPBPL/PSMA3/PSMB2/SEC24C/PSMF1/PSMB9/FCER1G/HLA-E/HLA-DPA1/HLA-F/CLTA/HLA-DRA/RAB35/TAPBP/MARCHF8/CALR/ARF1/AP1S1/WAS/RAB32/HLA-DQA1/RACG…	94	human
GO:0002262	myeloid cell homeostasis	0.013734	154/18866	1.21e-05	0.000152	0.000104	AXL/STAT1/ISG15/ADAR/MERTK/JAK2/SLC7A11/BAK1/B2M/LYN/STAT3/KIT/DNASE2/VEGFA/IL6/CXCR2/HIPK2/TMEM14C/CCR2/NCSTN/CASP3/ZFP36/FOXP3/SPI1/NFE2L1/MFHAS1/SH2B3/JAK3/FCER1G/TRIM58/FAM210B/L3MBTL3/AMPD3/PTPN2/INPP5D/HCAR2/BCL6/CDK5RAP3/P4HTM/NCAPG2/RB1/KLF13/PRDX1/ACVR2A/MAPK14/MAFB/EPAS1/ALAS1/INHBA/HMOX1/BPGM/HMGB1/PIK3CB/ZFP36L1/ANXA1/MAEA/SLC25A38/HIF1A	58	human
GO:0001776	leukocyte homeostasis	0.008525	86/18866	4.12e-05	0.000432	0.000297	AXL/LGALS9/TNFSF13B/P2RX7/MERTK/SLC7A11/BAK1/LYN/RIPK3/CD74/PMAIP1/IL6/CXCR2/FAS/CCR2/CASP3/FOXP3/SH2B3/JAK3/FCER1G/CXCL6/SLC46A2/HCAR2/SLC40A1/SPTA1/ADA/TNFRSF13C/AKT1/SOS1/SIT1/HMGB1/PIK3CB/ANXA1/TNFRSF13B/HIF1A/FADD	36	human
GO:0002507	tolerance induction	0.003552	26/18866	0.000103	0.000975	0.00067	LGALS9/IDO1/CD274/ACOD1/HAVCR2/LILRB2/HLA-B/LYN/FOXP3/HLA-E/BLK/IRAK3/TGFBR2/HMGB1/PHLPP1	15	human
GO:0045058	T cell selection	0.004736	49/18866	0.002896	0.016244	0.011172	CD1D/IL15/CCR7/STAT3/CD74/CTSL/IL6/IRF4/IL12RB1/CARD11/STAT6/IL23A/FOXP3/PTPN2/CYLD/TBX21/CD3G/TOX/JAG2/LY9	20	human
GO:0002376	immune system process	0.208551	2753/28564	1.67e-143	6.45e-141	2.76e-141	Cxcl10/Cxcl11/Daxx/Ddx60/Flt1/Gbp10/Gbp2/Gbp5/Gbp6/Herc6/Ifi44/Ifit2/Ifit3/Iigp1/Il12rb1/Il15/Il15ra/Irf7/Isg15/Nos2/Oasl1/P2ry14/Phf11a/Socs1/Tlr3/Trim30c/Zbp1/Igtp/Irgm1/Rsad2/Ifit1/Ifi213/Gbp7/Dll1/Gbp4/Tgtp1/Il18bp/Ifi205/Fgl2/Hspa1b/Parp9/Stat1/Jaml/Ccl8/Gbp9/Pml/Irgm2/Il2ra/Batf2/Gbp3/Ch25h/Bst2/Trim21/Trim30a/Apod/Mndal/Nlrc5/Dtx3l/Sectm1a/Znfx1/Il27/Mx1/Mx2/Cd86/Trim14/Slfn8/Gbp8/Nmi/Tlr9…	956	mouse
GO:0006955	immune response	0.147906	1839/28564	1.59e-112	3.46e-110	1.48e-110	Cxcl10/Cxcl11/Daxx/Ddx60/Gbp10/Gbp2/Gbp5/Gbp6/Herc6/Ifi44/Ifit2/Ifit3/Iigp1/Il12rb1/Il15/Irf7/Isg15/Nos2/Oasl1/P2ry14/Phf11a/Socs1/Tlr3/Trim30c/Zbp1/Igtp/Irgm1/Rsad2/Ifit1/Ifi213/Gbp7/Dll1/Gbp4/Tgtp1/Il18bp/Ifi205/Fgl2/Hspa1b/Parp9/Stat1/Ccl8/Gbp9/Pml/Irgm2/Il2ra/Gbp3/Ch25h/Bst2/Trim21/Trim30a/Mndal/Nlrc5/Dtx3l/Sectm1a/Znfx1/Il27/Mx1/Mx2/Cd86/Trim14/Gbp8/Nmi/Tlr9/Gzmb/Ifi35/Pnp/Lag3/Ifi214/Ccl4/S…	678	mouse
GO:0002682	regulation of immune system process	0.130672	1586/28564	8.29e-104	1.44e-101	6.18e-102	Cxcl10/Ddx60/Gbp5/Il12rb1/Il15/Il15ra/Irf7/Isg15/Oasl1/Phf11a/Socs1/Tlr3/Trim30c/Zbp1/Igtp/Irgm1/Rsad2/Ifi213/Dll1/Ifi205/Fgl2/Hspa1b/Parp9/Stat1/Irgm2/Il2ra/Bst2/Trim21/Trim30a/Apod/Mndal/Nlrc5/Znfx1/Il27/Cd86/Nmi/Tlr9/Ifi35/Pnp/Lag3/Ifi214/Stat2/H2-T22/Oas3/Ifi203/Lgals9/Casp4/Dhx58/Fbn1/Serpinb9/Trim30d/Hspa1a/Irf1/Parp14/Cd40/Ifi206/Samhd1/Ifih1/Sh2d1b2/Il18/Tapbpl/Mmp12/Ifi208/Ifi209/Clec4n/…	599	mouse
GO:0045321	leukocyte activation	0.083988	1058/28564	1.11e-60	5.83e-59	2.5e-59	Il12rb1/Il15/Il15ra/Socs1/Tlr3/Rsad2/Dll1/Fgl2/Jaml/Il2ra/Batf2/Il27/Cd86/Nmi/Tlr9/Ifi35/Pnp/Lag3/Lgals9/Psmb10/Irf1/Cd40/Sh2d1b2/Il18/Zbtb32/Cdh17/Ifng/Xcl1/Parp3/Cfb/Fcgr4/Gadd45g/Hsh2d/Eomes/Themis2/Casp1/Slfn1/Gsn/Mmp8/Il6/Itgam/Slamf9/Ctsc/Tnfsf8/Dnase1l3/Icam1/Cd47/Cxcr2/Il12rb2/Dpp4/Il2rg/Mmp14/Cd300lb/Trem2/Hsph1/Cd274/Hsp90aa1/Tespa1/Myd88/Bid/Slfn2/Fanca/Treml2/Egr1/Azi2/Casp3/Myc/Nod2/…	385	mouse
GO:0002684	positive regulation of immune system process	0.09664	1103/28564	7.72e-86	8.53e-84	3.65e-84	Cxcl10/Ddx60/Gbp5/Il12rb1/Il15/Il15ra/Irf7/Oasl1/Socs1/Tlr3/Trim30c/Zbp1/Igtp/Irgm1/Rsad2/Ifi213/Ifi205/Hspa1b/Parp9/Irgm2/Il2ra/Trim30a/Mndal/Nlrc5/Znfx1/Cd86/Nmi/Tlr9/Ifi35/Pnp/Lag3/Ifi214/H2-T22/Oas3/Ifi203/Lgals9/Casp4/Dhx58/Trim30d/Hspa1a/Irf1/Cd40/Ifi206/Ifih1/Sh2d1b2/Il18/Mmp12/Ifi208/Ifi209/Clec4n/Acod1/Ifng/H2-T23/Xcl1/Edn1/Cfb/Mmp9/Csf1/Ccl7/Themis2/Casp8/Trim30b/Tomm70a/Casp1/Cd101/Ifi…	443	mouse
GO:0050900	leukocyte migration	0.03185	386/28564	2.06e-25	4.18e-24	1.79e-24	Cxcl10/Cxcl11/Flt1/Jaml/Ccl8/Ch25h/Apod/Ccl4/Lgals9/Cxcl9/Ifng/Xcl1/Edn1/Mmp9/Csf1/Ccl7/Gpr15/Itgam/Slamf9/Pgf/Icam1/Cd47/Cxcr2/Ccl12/Dpp4/Mmp14/Trem2/Ccl3/Myd88/Nlrp12/Nod2/Ccl2/Ednrb/Vegfb/Stk39/Camk1d/Gas6/Itgb2l/Bst1/Alox5/Eps8/Ccl5/Lrch1/Akt1/S100a8/Pla2g7/Spns2/Ffar2/Lyn/Csf1r/Tbx21/Fut4/Ptk2b/Cxcl3/Kitl/Spp1/C5ar2/F11r/Sirpa/Il27ra/Trpm4/Ecm1/Mapk3/Rin3/Cx3cr1/Mif/Ano6/Wnk1/Tnfaip6/Il4/Cd2…	146	mouse
GO:0002520	immune system development	0.016143	230/28564	9.68e-10	7.21e-09	3.09e-09	Il15/Il2ra/Cd86/Cd40/Samhd1/Samd9l/Adar/Cdh17/Acod1/Ifng/Parp3/Cited2/Msh3/Cd274/Phlpp1/Ido1/Polm/Map2k1/Nfkbiz/Icosl/Hspd1/Spns2/Lyn/Tbx21/Atm/Smad3/Pdpn/Lrp5/Il27ra/Fas/Mapk3/Flvcr1/Il4/Tnfaip3/Bcl6/Jarid2/Lta/Psen2/Aire/Jak3/Dclre1c/Carmil2/Tgfbr1/Pbx1/Bcl3/Srf/Icos/Cxcr5/Ltbr/Pdcd1/Flt3/Cacnb4/Rbm15/Polb/Irak3/Trp53/Ccr6/Shld1/Ahr/Foxj1/Nfkb1/Ripk3/Nuggc/Nhej1/Cblb/Abl1/Rc3h2/Tnfsf4/Braf/Msh2…	74	mouse
GO:0002253	activation of immune response	0.047775	482/28564	5.61e-53	2.52e-51	1.08e-51	Ddx60/Irf7/Oasl1/Tlr3/Trim30c/Zbp1/Igtp/Irgm1/Rsad2/Ifi213/Ifi205/Hspa1b/Irgm2/Trim30a/Mndal/Znfx1/Cd86/Nmi/Tlr9/Ifi35/Ifi214/Oas3/Ifi203/Dhx58/Trim30d/Hspa1a/Irf1/Cd40/Ifi206/Ifih1/Ifi208/Ifi209/Clec4n/Acod1/Ifng/Cfb/Themis2/Trim30b/Tomm70a/Casp1/Ifi211/Tlr7/Ifi204/Rnf135/Oas1a/Oas1g/Trim12c/Cd47/Oas1c/Pik3ap1/Zc3hav1/Cd14/Trem2/Treml4/Trim12a/Cd36/Hsp90aa1/Tespa1/Myd88/Arrb2/Trim5/Nod2/Sos1/C4b…	219	mouse
GO:0002683	negative regulation of immune system process	0.046248	517/28564	1.23e-42	4.23e-41	1.81e-41	Isg15/Socs1/Ifi213/Dll1/Ifi205/Fgl2/Il2ra/Bst2/Trim21/Trim30a/Apod/Mndal/Nlrc5/Cd86/Nmi/Tlr9/Lag3/Ifi214/Stat2/Oas3/Ifi203/Lgals9/Dhx58/Fbn1/Serpinb9/Irf1/Parp14/Ifi206/Samhd1/Sh2d1b2/Tapbpl/Mmp12/Ifi208/Ifi209/Trafd1/Tap1/Adar/Acod1/Ifng/Parp3/Slfn1/Ifi211/Ifi204/Oas1a/Oas1g/Cd47/Oas1c/Tap2/Clec2d/Pik3ap1/Dpp4/Trem2/Cd274/Lilra6/Arrb2/Casp3/Myc/Nod2/Fam3a/Lpxn/Peli1/Ido1/Axl/Fcrl5/Tmbim6/Lrch1/A…	212	mouse
GO:0002440	production of molecular mediator of immune response	0.030977	405/28564	4e-21	6.64e-20	2.84e-20	Tlr3/Rsad2/Fgl2/Bst2/Cd86/Tlr9/Casp4/Cd40/Samhd1/Il18/Ifng/Xcl1/Parp3/Casp1/Il6/Tlr7/Slamf9/Msh3/Hk1/Cd36/Myd88/Nod2/Fzd5/Ripk2/Cgas/Arid5a/Slc11a1/Nod1/Gas6/Axl/Polm/Tmbim6/Nfkbiz/Icosl/B2m/Scimp/Nr4a3/Hspd1/Card11/Ffar2/Acp5/Tbx21/Atm/Dennd1b/Il27ra/Trpm4/Fas/Card9/Mif/Cd22/Il4/Sema7a/Tnfaip3/Bcl6/Trem3/Psen2/Syk/Jak3/Tnf/Tlr2/Clnk/Cd55/Traf2/Cuedc2/Ccr2/Ifnb1/Igkv6-25/Igkv1-88/Igkv6-15/Lax1/At…	142	mouse
GO:0019882	antigen processing and presentation	0.013089	133/28564	2.57e-15	2.93e-14	1.26e-14	Fgl2/H2-T22/Psmb9/Tapbpl/Tap1/Psme1/Ifng/H2-T23/Psmb8/Fcgr4/Tapbp/Psme2/H2-T10/H2-T24/Icam1/Tap2/Trem2/Treml4/Fcgr1/Mill2/H2-Q4/Nod2/H2-Q6/Slc11a1/Nod1/H2-M3/H2-K1/B2m/Rab32/Ythdf1/H2-Q7/H2-D1/Cd1d1/Ulbp1/Psap/Ctsl/Calr/Unc93b1/Rab5b/Atg5/Marchf8/Mfsd6/Ide/Erap1/Arl8b/H2-Ob/Fcgr2b/Ext1/Flt3/Relb/Gm11127/Gm7030/H2-DMa/Rab6a/Thbs1/Iglc4/H2-Q2/Pycard/H2-Bl/Traf6	60	mouse
GO:0002262	myeloid cell homeostasis	0.017234	214/28564	9.55e-14	9.82e-13	4.2e-13	Isg15/Hspa1b/Stat1/Hspa1a/Il18/Adar/Ifng/Cited2/Csf1/Il6/Itgam/Dmtn/Cxcr2/Cflar/Slc7a11/Lipa/Casp3/Ccl2/Ampd3/Stat3/Lmo2/Axl/Dnase2a/B2m/Jak2/Senp1/Zfpm1/Lyn/Csf1r/Bak1/Rb1/Mapk14/Kitl/Thra/Slc11a2/Hif1a/Nfe2l1/Flvcr1/Tcea1/Hspa9/Bcl6/Zfp36/Ncapg2/Inhba/Acvr1b/Ptpn2/Cebpg/Cd44/Prdx1/Med1/Ccr2/L3mbtl3/Adgrf4/Srf/Pik3cb/Abcb10/Tmem14c/Slc25a38/Cfh/Gata2/Epas1/Fcgr2b/Nf1/Gata1/Arid4a/Slc37a4/P4htm/T…	79	mouse
GO:0001776	leukocyte homeostasis	0.012435	136/28564	5.91e-13	5.7e-12	2.44e-12	Il2ra/Il18/Ifng/Csf1/Il6/Itgam/Cxcr2/Slc7a11/Lipa/Casp3/Sos1/Ccl2/Axl/Akt1/Spns2/Lyn/Csf1r/Bak1/Kitl/Skil/Siva1/Fas/Hif1a/Mif/Tnfaip3/Sos2/Jak3/Cd44/Ccr2/Ikbkg/Pik3cb/F2r/Cfh/Fcgr2b/Dock11/Nf1/Tnfrsf23/Flt3/Gpam/Slc37a4/Tnfrsf13c/Dock10/Sh2b3/Ahr/Ripk3/Abl1/Rc3h2/Itpkb/Enpp1/Sh2b2/Pirb/Tnfsf4/Tnfsf13b/Gimap5/Mertk/Tnfrsf4/Sit1	57	mouse
GO:0002507	tolerance induction	0.003054	29/28564	5.14e-05	0.000188	8.06e-05	Il2ra/Cd86/Acod1/Cd274/Phlpp1/Ido1/Lyn/Tnfaip3/Aire/Icos/Pdcd1/Irak3/Foxj1/Cblb	14	mouse
GO:0045058	T cell selection	0.005454	58/28564	9.44e-07	4.71e-06	2.01e-06	Il15/Il6/Stat3/Card11/Tbx21/Fas/Cd1d1/Il4/Otud5/Il6ra/Aire/Syk/Ptpn2/Ctsl/Srf/Atg5/Mink1/H2-DMa/Slamf6/Ly9/Itpkb/Cyld/Dock2/Braf/Spn	25	mouse

## Sheet: Figure2F data
ID	Description	GeneRatio	BgRatio	pvalue	p.adjust	qvalue	geneID	Count	Group
GO:1901564	organonitrogen compound metabolic process	0.435709	6846/18866	9.58e-29	1.92e-26	1.32e-26	AXL/CCL8/CMPK2/SERPING1/USP18/HERC6/HERC5/APOBEC3A/PARP12/PARP9/TNFSF10/TRIM22/CXCL10/LAP3/TCN2/STAT2/PLSCR1/IFI6/SAMD4A/IL4I1/LGALS9/MOV10/IFIH1/FBXO6/SDC3/FGD2/ISG15/WARS1/GBP1/PML/LAMP3/UBE2L6/APOL1/NT5C3A/GCH1/DYSF/MEFV/APOBEC3B/RNF213/TRIM21/PRLR/DTX3L/TRIM5/IDO1/GMPR/EIF2AK2/NMI/SDC2/ADA2/TLR7/APOL6/BST2/NCF1/PSME2/NADK/ADAR/CCL7/IFI27/CTSC/SDS/TRIM14/PARP14/SHFL/ECE1/MMP19/PHLDA1/NUPR1/CCL…	1840	human
GO:0009893	positive regulation of metabolic process	0.263557	3880/18866	2.8e-25	3.85e-23	2.64e-23	AXL/CCL8/RSAD2/CLEC5A/PARP9/TNFSF10/TRIM22/CXCL10/STAT1/STAT2/PLSCR1/CD38/ZBP1/SAMD4A/HELZ2/LGALS9/PNPT1/MOV10/IFIH1/IL27/FGD2/WARS1/DHX58/PML/LAMP3/MDK/GCH1/MEFV/TRIM21/PRLR/DTX3L/TRIM5/IDO1/CMKLR1/JUP/EIF2AK2/NMI/TLR7/NCF1/PSME2/NOTCH3/ADAR/CCL7/CTSC/TRIM14/PARP14/ECE1/TENT5A/ATF5/NUPR1/CCL24/DUSP5/ATF3/FFAR2/IRF7/EHD4/NUB1/P2RX7/P2RY6/MYD88/EPHB2/AIM2/LGALS9B/PID1/TNK2/HPSE/DRAP1/CD80/GBP5/ELO…	1113	human
GO:0009056	catabolic process	0.190386	2683/18866	2.99e-23	3.38e-21	2.32e-21	USP18/OAS2/APOBEC3A/TRIM22/SAMD4A/IL4I1/HELZ2/ISG20/PNPT1/MOV10/FBXO6/SDC3/ISG15/PML/LAMP3/UBE2L6/NT5C3A/DYSF/MEFV/APOBEC3B/RNF213/TRIM21/DTX3L/TRIM5/IDO1/CNP/SDC2/ADA2/PSME2/IFI27/CTSC/SDS/TRIM14/ECE1/TENT5A/MMP19/NUPR1/TRIM25/TYMP/NUB1/PPM1K/P2RX7/MYD88/HPSE/NAGK/N4BP1/ADPRH/CYP2J2/IFI16/RBCK1/MGLL/TRIM38/AGRN/BLVRA/GTPBP2/SAT1/ABCD1/GTPBP1/PSME1/ENPP2/TKTL1/HK2/SLC11A1/SPSB1/PCK2/UBA7/RNF19B/R…	804	human
GO:0031325	positive regulation of cellular metabolic process	0.228511	3382/18866	1.22e-20	1.15e-18	7.92e-19	AXL/CCL8/PARP9/TNFSF10/TRIM22/CXCL10/STAT1/STAT2/PLSCR1/CD38/SAMD4A/HELZ2/LGALS9/PNPT1/MOV10/FGD2/PML/MDK/MEFV/TRIM21/PRLR/DTX3L/TRIM5/JUP/EIF2AK2/NMI/NCF1/PSME2/NOTCH3/CCL7/CTSC/TRIM14/PARP14/ECE1/ATF5/NUPR1/CCL24/DUSP5/ATF3/IRF7/EHD4/NUB1/P2RX7/P2RY6/EPHB2/AIM2/PID1/TNK2/DRAP1/CD80/CXCL8/FOS/SOCS1/FPR2/IFI16/TMEM106A/SP100/TRIM38/SCIMP/ACOD1/EDNRB/IRF2/AGRN/LMO2/IGFBP4/MERTK/CSRNP1/CASP10/JAK2/…	965	human
GO:0019538	protein metabolic process	0.367748	5894/18866	1.65e-18	1.33e-16	9.16e-17	AXL/CCL8/SERPING1/USP18/HERC6/HERC5/PARP12/PARP9/TNFSF10/TRIM22/CXCL10/LAP3/STAT2/IFI6/SAMD4A/LGALS9/MOV10/IFIH1/FBXO6/FGD2/ISG15/WARS1/GBP1/PML/LAMP3/UBE2L6/APOL1/DYSF/MEFV/RNF213/TRIM21/PRLR/DTX3L/TRIM5/EIF2AK2/NMI/SDC2/ADA2/TLR7/APOL6/BST2/NCF1/PSME2/ADAR/CCL7/IFI27/CTSC/TRIM14/PARP14/SHFL/ECE1/MMP19/PHLDA1/NUPR1/CCL24/DUSP5/PARP10/ATF3/TRIM25/EHD4/NUB1/PPM1K/P2RX7/P2RY6/EPHB2/AIM2/PID1/YEATS2…	1553	human
GO:0044281	small molecule metabolic process	0.13687	2001/18866	3.99e-13	1.59e-11	1.09e-11	CMPK2/OAS1/APOBEC3A/PARP9/TCN2/IL4I1/WARS1/APOL1/NT5C3A/GCH1/DYSF/APOBEC3B/IDO1/CNP/GMPR/ADA2/PSME2/NADK/SDS/NUPR1/PARP10/ATF3/OSBPL1A/TYMP/PPM1K/P2RX7/P2RY6/MYOF/PID1/APOL2/ACOT9/NAGK/ELOVL3/DGLUCY/CYP2J2/FAR2/CBR1/MGLL/IGFBP4/ABCD1/GTPBP1/FADS1/PSME1/TKTL1/HK2/PCK2/B4GALT5/ALDH1A1/GALM/SDSL/ALOX5AP/SLC7A11/CHST12/FUT4/DDO/SRD5A1/TBXAS1/PAPSS2/SLC7A7/GPD2/APOBEC3F/VCAN/IL15/PFKP/CYP19A1/CES1/CKB…	578	human
GO:0044237	cellular metabolic process	0.645986	11384/18866	6.28e-11	2.03e-09	1.39e-09	AXL/CCL8/CMPK2/ETV7/MX1/MX2/OAS1/OAS3/SERPING1/USP18/OAS2/HERC6/HERC5/OASL/BATF2/APOBEC3A/PARP12/PARP9/TNFSF10/TRIM22/CXCL10/TCN2/STAT1/STAT2/HESX1/PLSCR1/CD38/IFI6/SAMD4A/IL4I1/HELZ2/ISG20/LGALS9/PNPT1/MOV10/IFIH1/FBXO6/SDC3/FGD2/ISG15/WARS1/GBP1/PML/LAMP3/UBE2L6/APOL1/SP110/NT5C3A/HES4/MDK/GCH1/DYSF/MEFV/ZNFX1/APOBEC3B/RNF213/TRIM21/PRLR/DTX3L/RTCB/TRIM5/IDO1/CMKLR1/CNP/GMPR/JUP/EIF2AK2/CMTR1/N…	2728	human
GO:0044238	primary metabolic process	0.626332	11109/18866	9.38e-09	2.18e-07	1.5e-07	AXL/CCL8/CMPK2/ETV7/OAS1/OAS3/SERPING1/USP18/IL1RN/OAS2/HERC6/HERC5/OASL/BATF2/APOBEC3A/PARP12/PARP9/TNFSF10/TRIM22/CXCL10/LAP3/STAT1/STAT2/HESX1/PLSCR1/CD38/IFI6/SAMD4A/IL4I1/HELZ2/ISG20/LGALS9/PNPT1/MOV10/IFIH1/FBXO6/SDC3/FGD2/ISG15/WARS1/GBP1/PML/LAMP3/UBE2L6/APOL1/SP110/NT5C3A/HES4/MDK/DYSF/MEFV/ZNFX1/APOBEC3B/RNF213/TRIM21/PRLR/DTX3L/RTCB/TRIM5/IDO1/CMKLR1/CNP/GMPR/JUP/EIF2AK2/CMTR1/NMI/SDC2…	2645	human
GO:0019222	regulation of metabolic process	0.43713	7553/18866	1.88e-08	4.2e-07	2.89e-07	AXL/CCL8/ETV7/OAS1/OAS3/RSAD2/SERPING1/OAS2/HERC5/OASL/BATF2/CLEC5A/PARP9/TNFSF10/TRIM22/CXCL10/STAT1/STAT2/HESX1/PLSCR1/CD38/ZBP1/IFI6/SAMD4A/HELZ2/LGALS9/PNPT1/MOV10/IFIH1/IL27/FGD2/ISG15/WARS1/DHX58/GBP1/PML/MSR1/LAMP3/UBE2L6/SP110/HES4/MDK/GCH1/DYSF/MEFV/ZNFX1/TRIM21/PRLR/DTX3L/TRIM5/IDO1/CMKLR1/JUP/EIF2AK2/NMI/TLR7/BST2/NCF1/PSME2/NOTCH3/TDRD7/ADAR/CCL7/IFI27/CTSC/TRIM14/PARP14/SHFL/ECE1/TEN…	1846	human
GO:0006807	nitrogen compound metabolic process	0.596969	10609/18866	1.34e-07	2.57e-06	1.77e-06	AXL/CCL8/CMPK2/ETV7/OAS1/OAS3/SERPING1/USP18/OAS2/HERC6/HERC5/OASL/BATF2/APOBEC3A/PARP12/PARP9/TNFSF10/TRIM22/CXCL10/LAP3/TCN2/STAT1/STAT2/HESX1/PLSCR1/CD38/IFI6/SAMD4A/IL4I1/HELZ2/ISG20/LGALS9/PNPT1/MOV10/IFIH1/FBXO6/SDC3/FGD2/ISG15/WARS1/GBP1/PML/LAMP3/UBE2L6/APOL1/SP110/NT5C3A/HES4/MDK/GCH1/DYSF/MEFV/ZNFX1/APOBEC3B/RNF213/TRIM21/PRLR/DTX3L/RTCB/TRIM5/IDO1/CMKLR1/CNP/GMPR/JUP/EIF2AK2/CMTR1/NMI/…	2521	human
GO:0009058	biosynthetic process	0.366327	6290/18866	1.64e-07	3.08e-06	2.12e-06	CMPK2/ETV7/BATF2/PARP9/TRIM22/CXCL10/STAT1/STAT2/HESX1/PLSCR1/CD38/SAMD4A/HELZ2/LGALS9/MOV10/SDC3/ISG15/WARS1/PML/UBE2L6/SP110/HES4/MDK/GCH1/ZNFX1/TRIM21/PRLR/DTX3L/TRIM5/IDO1/CMKLR1/CNP/GMPR/JUP/EIF2AK2/NMI/SDC2/ADA2/NCF1/PSME2/NOTCH3/NADK/IFI27/SDS/TRIM14/PARP14/SHFL/PHLDA1/ATF5/NUPR1/PARP10/ATF3/OSBPL1A/TRIM25/IRF7/TYMP/P2RX7/P2RY6/MYD88/AIM2/PID1/YEATS2/PI4K2B/DRAP1/CD80/NAGK/ELOVL3/CXCL8/FOS…	1547	human
GO:0045730	respiratory burst	0.004736	37/18866	2.71e-05	0.000302	0.000208	NCF1/NCF1C/NCF1B/SLC11A1/GRN/NCF2/INSR/CLEC7A/NOXA1/RAC2/SELENOK/CYBC1/DUSP10/IGHA2/PGAM1/HCK/NCF4/CYBA/JCHAIN/CD52	20	human
GO:1990845	adaptive thermogenesis	0.013498	155/18866	3.22e-05	0.000348	0.000239	PRLR/CMKLR1/ELOVL3/JAK2/PLAC8/ALDH1A1/IL15/DECR1/FABP5/VEGFA/NR1D1/DDIT3/IRF4/TRPV2/IGF1R/ACSL1/LEP/NOTCH1/MAP2K6/G0S2/STAT6/CCR2/LNPEP/ATF4/ABHD6/SORL1/APPL2/TLR4/KDM6B/FABP4/TFE3/GRB10/BMP8A/WNT10B/NR1H2/ELOVL6/RB1/IL4R/RHEB/DBH/ACHE/EPAS1/TRPV1/GNAS/PDGFC/PGAM5/PLCL1/PRKAB2/OGT/CNOT3/DOCK7/KDM3A/ZBTB7B/CAV1/PPARGC1B/CD36/DYNC1H1	57	human
GO:0071704	organic substance metabolic process	0.669193	12140/18866	3.82e-05	0.000404	0.000278	AXL/CCL8/CMPK2/ETV7/MX1/MX2/OAS1/OAS3/RSAD2/SERPING1/USP18/IL1RN/OAS2/HERC6/HERC5/OASL/BATF2/APOBEC3A/CLEC5A/PARP12/PARP9/TNFSF10/TRIM22/CXCL10/LAP3/TCN2/STAT1/STAT2/HESX1/PLSCR1/CD38/ZBP1/IFI6/SAMD4A/IL4I1/HELZ2/ISG20/LGALS9/PNPT1/MOV10/IFIH1/FBXO6/SDC3/IL27/FGD2/ISG15/WARS1/DHX58/GBP1/PML/MSR1/LAMP3/UBE2L6/APOL1/SP110/NT5C3A/HES4/MDK/GCH1/DYSF/MEFV/ZNFX1/APOBEC3B/RNF213/TRIM21/PRLR/DTX3L/RTCB/T…	2826	human
GO:0009892	negative regulation of metabolic process	0.217855	3818/18866	0.00252	0.014615	0.010052	AXL/ETV7/SERPING1/HERC5/PARP9/TRIM22/STAT1/HESX1/CD38/IFI6/SAMD4A/HELZ2/LGALS9/PNPT1/MOV10/IFIH1/ISG15/WARS1/DHX58/GBP1/PML/MSR1/LAMP3/UBE2L6/DYSF/MEFV/ZNFX1/TRIM21/DTX3L/IDO1/CMKLR1/EIF2AK2/NMI/BST2/PSME2/NOTCH3/ADAR/IFI27/PARP14/SHFL/TENT5A/ATF5/NUPR1/DUSP5/PARP10/ATF3/TRIM25/IRF7/P2RX7/MYD88/EPHB2/LGALS9B/PID1/YEATS2/DRAP1/N4BP1/CXCL8/CGAS/CD274/SOCS1/IFI16/SP100/ACOD1/EDNRB/IRF2/MERTK/GTPBP2/…	920	human
GO:0019674	NAD metabolic process	0.004736	50/18866	0.003826	0.020451	0.014066	CD38/NADK/HK2/GPD2/PFKP/ENO2/KMO/ADPGK/ENO3/HK3/GPD1L/PGAM1/NT5E/TP53/ALDOC/GAPDH/PFKL/NMNAT1/BPGM/NADSYN1	20	human
GO:1901564	organonitrogen compound metabolic process	0.390052	6346/28564	2.11e-176	1.47e-173	6.29e-174	Cmpk2/Daxx/Flt1/Herc6/Il12rb1/Il15/Isg15/Nos2/Setdb2/Socs1/Tlr3/Trim30c/Usp18/Igtp/Irgm1/Mov10/Ifi213/Gbp4/Lipg/Ifi205/Hspa1b/Parp9/Stat1/Tmem67/Ccnd1/Nt5c3/Pml/Hdc/Tpx2/Serpina3f/Irgm2/Flt4/Pkib/Trim21/Trim30a/Upp1/Apod/Mndal/Parp10/Dtx3l/Parp11/Cd86/Trim14/Capn5/Nmi/Tlr9/Gzmb/Sco1/Slco3a1/Pnp/Ifi214/Tpst1/Stat2/Ifi203/Marchf5/Lgals9/Hap1/Casp4/Uba7/Carmil1/Mlkl/Fbn1/Serpinb9/Trim30d/Casp7/Eif2a…	1788	mouse
GO:0009893	positive regulation of metabolic process	0.244328	3879/28564	4.41e-106	7.88e-104	3.37e-104	Daxx/Flt1/Gbp5/Il12rb1/Il15/Irf7/Isg15/Nos2/Socs1/Tlr3/Trim30c/Igtp/Irgm1/Rsad2/Mov10/Ifi213/Dll1/Ifi205/Hspa1b/Pou3f1/Parp9/Stat1/Tmem67/Ccnd1/Pml/Tpx2/Irgm2/Flt4/Pkib/Creb5/Trim21/Trim30a/Mndal/Nlrc5/Dtx3l/Il27/Cd86/Lhx2/Nmi/Tlr9/Slco3a1/Pnp/Ifi214/Ccl4/Med12l/Stat2/Oas3/Ifi203/Helz2/Lgals9/Casp4/Dhx58/Fbn1/Trim30d/Rfc3/Eif2ak2/Hspa1a/Tent4a/Irf1/Parp14/Cd40/Ifi206/Hmgn3/Ifih1/Sh2d1b2/Il18/Sp10…	1120	mouse
GO:0009056	catabolic process	0.183682	2523/28564	1.87e-113	4.21e-111	1.8e-111	Herc6/Iigp1/Isg15/Nos2/Slfn9/Trim30c/Usp18/Igtp/Irgm1/Mov10/Lipg/Hspa1b/Tmem67/Nt5c3/Pml/Hdc/1600014C10Rik/Irgm2/Trim21/Trim30a/Upp1/Dtx3l/Slfn8/Tlr9/Gzmb/Sco1/Pnp/Hap1/Uba7/Trim30d/Casp7/Psmb10/Hspa1a/Tent4a/Rnf213/Samhd1/Psmb9/Samd9l/Trib3/Sct/Mmp12/Asah2/Usp25/Arrb1/Pnpt1/Psme1/Ifng/Gstm1/Abca2/Psmb8/Rnf114/Ddit3/Rnf19b/Tent5a/Slc7a5/Tspo/Ubr4/Mmp9/Pygl/Dcp2/Smg7/Casp8/Trim30b/Psme2/Casp1/Rnf1…	842	mouse
GO:0031325	positive regulation of cellular metabolic process	0.193717	3082/28564	7.6e-81	7.25e-79	3.1e-79	Daxx/Flt1/Il15/Irf7/Nos2/Socs1/Tlr3/Trim30c/Igtp/Irgm1/Mov10/Ifi213/Dll1/Ifi205/Hspa1b/Pou3f1/Parp9/Stat1/Ccnd1/Pml/Tpx2/Irgm2/Flt4/Pkib/Creb5/Trim21/Trim30a/Mndal/Nlrc5/Dtx3l/Cd86/Lhx2/Tlr9/Slco3a1/Pnp/Ifi214/Med12l/Stat2/Ifi203/Helz2/Lgals9/Fbn1/Trim30d/Rfc3/Hspa1a/Tent4a/Irf1/Parp14/Cd40/Ifi206/Hmgn3/Sh2d1b2/Il18/Sp100/Ncoa7/Trib3/Pcgf5/Max/Smchd1/Mmp12/Ifi208/Ifi209/Clec4n/Arrb1/Pnpt1/Acod1/A…	888	mouse
GO:0019538	protein metabolic process	0.328752	5384/28564	2.86e-138	1.05e-135	4.48e-136	Daxx/Flt1/Herc6/Il12rb1/Il15/Isg15/Nos2/Setdb2/Socs1/Tlr3/Trim30c/Usp18/Igtp/Irgm1/Mov10/Ifi213/Gbp4/Lipg/Ifi205/Hspa1b/Parp9/Stat1/Tmem67/Ccnd1/Pml/Tpx2/Serpina3f/Irgm2/Flt4/Pkib/Trim21/Trim30a/Apod/Mndal/Parp10/Dtx3l/Parp11/Cd86/Trim14/Capn5/Nmi/Tlr9/Gzmb/Sco1/Slco3a1/Ifi214/Tpst1/Stat2/Ifi203/Marchf5/Lgals9/Hap1/Casp4/Uba7/Mlkl/Fbn1/Serpinb9/Trim30d/Casp7/Eif2ak2/Psmb10/Hspa1a/Tent4a/Irf1/Parp…	1507	mouse
GO:0044281	small molecule metabolic process	0.125436	1813/28564	3.41e-66	2.12e-64	9.07e-65	Cmpk2/Nos2/Hspa1b/Nt5c3/Hdc/Ch25h/Upp1/Apod/Sco1/Pnp/Carmil1/Fbn1/Hspa1a/Ttc39b/Samhd1/Mthfd2/Trib3/Asah2/Gmppb/Ifng/Gstm1/Abca2/Edn1/Aars/Man2a2/Tspo/Cars/Oasl2/Psat1/Scd2/Lpl/Ugt1a7c/Il6/Oas1a/Oas1g/Inpp1/Fabp4/Gucy2c/Dhcr24/Yars/Oas1c/Sephs2/Enpp4/Pfkp/Asns/Hk1/Shmt2/Kat2b/Alox5ap/Dhfr/Trem2/Idh1/Atp2b4/Ptgr1/Apon/Slc16a3/Mthfr/Lima1/Phyh/Slc7a11/Bco2/Lipa/Egr1/Pla2g15/Man1c1/Usf1/Gdpd1/Mars1/…	575	mouse
GO:0044237	cellular metabolic process	0.536431	9292/28564	9.26e-230	1.29e-226	5.52e-227	Cmpk2/Daxx/Flt1/Herc6/Iigp1/Il12rb1/Il15/Irf7/Isg15/Nos2/Oasl1/Setdb2/Slfn9/Socs1/Tlr3/Trim30c/Usp18/Igtp/Irgm1/Mov10/Ifi213/Dll1/Gbp4/Lipg/Ifi205/Hspa1b/Pou3f1/Parp9/Stat1/Tmem67/Ccnd1/Nt5c3/Pml/Hdc/Tpx2/1600014C10Rik/Irgm2/Ppa1/Batf2/Flt4/Pkib/Creb5/Trim21/Trim30a/Upp1/Apod/Mndal/Nlrc5/Parp10/Dtx3l/Cd86/Trim14/Slfn8/Lhx2/Nmi/Tlr9/Gzmb/Sco1/Slco3a1/Pnp/Slc25a22/Ifi214/Tpst1/Med12l/Stat2/Oas3/Ifi…	2459	mouse
GO:0044238	primary metabolic process	0.56959	9921/28564	6.29e-249	1.09e-245	4.69e-246	Cmpk2/Daxx/Flt1/Herc6/Il12rb1/Il15/Irf7/Isg15/Nos2/Oasl1/Setdb2/Slfn9/Socs1/Tlr3/Trim30c/Usp18/Igtp/Irgm1/Mov10/Ifi213/Dll1/Gbp4/Lipg/Ifi205/Hspa1b/Pou3f1/Parp9/Stat1/Tmem67/Ccnd1/Nt5c3/Pml/Hdc/Tpx2/Serpina3f/Irgm2/Batf2/Flt4/Pkib/Ch25h/Creb5/Trim21/Trim30a/Upp1/Apod/Mndal/Nlrc5/Parp10/Dtx3l/Parp11/Cd86/Trim14/Capn5/Slfn8/Lhx2/Nmi/Tlr9/Gzmb/Sco1/Slco3a1/Pnp/Ifi214/Tpst1/Med12l/Stat2/Oas3/Ifi203/H…	2611	mouse
GO:0019222	regulation of metabolic process	0.385689	6654/28564	1.46e-143	5.97e-141	2.56e-141	Daxx/Flt1/Gbp5/Iigp1/Il12rb1/Il15/Irf7/Isg15/Nos2/Oasl1/Setdb2/Socs1/Tlr3/Trim30c/Igtp/Irgm1/Rsad2/Mov10/Ifi213/Gbp7/Dll1/Gbp4/Lipg/Ifi205/Hspa1b/Pou3f1/Parp9/Stat1/Tmem67/Ccnd1/Pml/Tpx2/Serpina3f/Irgm2/Batf2/Flt4/Gbp3/Pkib/Creb5/Bst2/Trim21/Trim30a/Apod/Mndal/Nlrc5/Parp10/Dtx3l/Znfx1/Il27/Cd86/Trim14/Lhx2/Nmi/Tlr9/Gzmb/Sco1/Slco3a1/Pnp/Lag3/Ifi214/Ccl4/Med12l/Stat2/Oas3/Ifi203/Helz2/Lgals9/Hap1/…	1768	mouse
GO:0006807	nitrogen compound metabolic process	0.533813	9324/28564	1.25e-221	1.45e-218	6.2e-219	Cmpk2/Daxx/Flt1/Herc6/Il12rb1/Il15/Irf7/Isg15/Nos2/Oasl1/Setdb2/Slfn9/Socs1/Tlr3/Trim30c/Usp18/Igtp/Irgm1/Mov10/Ifi213/Dll1/Gbp4/Lipg/Ifi205/Hspa1b/Pou3f1/Parp9/Stat1/Tmem67/Ccnd1/Nt5c3/Pml/Hdc/Tpx2/Serpina3f/Irgm2/Batf2/Flt4/Pkib/Creb5/Trim21/Trim30a/Upp1/Apod/Mndal/Nlrc5/Parp10/Dtx3l/Parp11/Cd86/Trim14/Capn5/Slfn8/Lhx2/Nmi/Tlr9/Gzmb/Sco1/Slco3a1/Pnp/Ifi214/Tpst1/Med12l/Stat2/Oas3/Ifi203/Helz2/M…	2447	mouse
GO:0009058	biosynthetic process	0.323735	5527/28564	2.57e-118	6.38e-116	2.73e-116	Cmpk2/Daxx/Il15/Irf7/Nos2/Socs1/Tlr3/Trim30c/Igtp/Irgm1/Mov10/Ifi213/Dll1/Gbp4/Ifi205/Hspa1b/Pou3f1/Parp9/Stat1/Ccnd1/Pml/Hdc/Irgm2/Batf2/Pkib/Ch25h/Creb5/Trim21/Trim30a/Upp1/Mndal/Nlrc5/Parp10/Dtx3l/Trim14/Lhx2/Nmi/Tlr9/Gzmb/Sco1/Slco3a1/Pnp/Ifi214/Med12l/Stat2/Ifi203/Helz2/Mxd1/Rbl1/Trim30d/Rfc3/Cish/Eif2ak2/Hspa1a/Tent4a/Sp110/Irf1/Cd40/Ifi206/Hmgn3/Il18/Sp100/Ncoa7/Trib3/Mafk/Pcgf5/Max/Mmp12/…	1484	mouse
GO:0045730	respiratory burst	0.003054	28/28564	3.12e-05	0.000119	5.1e-05	Trem2/Slc11a1/Camk1d/Cybc1/Lbp/Cybb/Ncf2/Dusp10/Insr/Slc37a4/Ncf4/Cyba/Jchain/Grn	14	mouse
GO:1990845	adaptive thermogenesis	0.011998	168/28564	6.72e-08	4.03e-07	1.72e-07	Clic5/Il15/Il18/Sct/Ddit3/Gadd45g/Fabp4/Cd36/Plac8/Igf2bp2/Notch1/Jak2/Atf4/Rb1/Plcl2/Dock7/Thra/Lpin1/Tle3/Acadl/Il4/Igf1r/Lnpep/Pparg/Adrb1/Syk/Nr1h3/Appl2/Fabp5/Nr1h2/Acot13/Ccr2/Hadh/Ckb/Map2k6/Dync1h1/Id1/Il13/Cebpb/Decr1/Trpv4/Epas1/Trpv2/Zfp516/Rbpj/Zbtb7b/Ppargc1b/Nrd1/Flcn/Nr1d1/Adrb2/Alms1/Cmklr1/Arrdc3/Ehmt1	55	mouse
GO:0071704	organic substance metabolic process	0.616928	10905/28564	3.51e-272	8.14e-269	3.49e-269	Clic5/Cmpk2/Daxx/Flt1/Gbp5/Herc6/Il12rb1/Il15/Irf7/Isg15/Nos2/Oasl1/Setdb2/Slfn9/Socs1/Tlr3/Trim30c/Usp18/Igtp/Irgm1/Rsad2/Mov10/Ifi213/Gbp7/Dll1/Gbp4/Lipg/Ifi205/Fgl2/Hspa1b/Pou3f1/Parp9/Stat1/Tmem67/Ccnd1/Nt5c3/Pml/Hdc/Tpx2/Serpina3f/Irgm2/Batf2/Flt4/Gbp3/Pkib/Ch25h/Creb5/Bst2/Trim21/Trim30a/Upp1/Apod/Mndal/Nlrc5/Parp10/Dtx3l/Znfx1/Il27/Parp11/Cd86/Trim14/Capn5/Slfn8/Lhx2/Nmi/Tlr9/Gzmb/Sco1/Slc…	2828	mouse
GO:0009892	negative regulation of metabolic process	0.200698	3212/28564	1.29e-82	1.32e-80	5.65e-81	Daxx/Flt1/Il15/Isg15/Nos2/Setdb2/Socs1/Mov10/Ifi213/Gbp7/Dll1/Gbp4/Ifi205/Hspa1b/Pou3f1/Parp9/Ccnd1/Pml/Serpina3f/Gbp3/Pkib/Bst2/Trim21/Trim30a/Apod/Mndal/Parp10/Dtx3l/Znfx1/Lhx2/Nmi/Tlr9/Gzmb/Sco1/Lag3/Ifi214/Oas3/Ifi203/Helz2/Lgals9/Hap1/Mxd1/Dhx58/Rbl1/Serpinb9/Eif2ak2/Hspa1a/Tent4a/Irf1/Parp14/Aida/Ifi206/Il18/Sp100/Ncoa7/Trib3/Mafk/Max/Smchd1/Mmp12/Ifi208/Ifi209/Zbtb32/Usp25/Arrb1/Pnpt1/Adar…	920	mouse
GO:0019674	NAD metabolic process	0.002618	37/28564	0.010421	0.021803	0.009335	Ido1/Art2b/Nampt/Kmo/Me1/Nmnat2/Nadk/Nudt13/Idh3b/Gpd1l/Macroh2a1/Nadk2	12	mouse
