# Supplementary material for: Interferon stimulated immune profile changes in a humanized mouse model of HBV infection
Source: Nat Commun. 2023 Nov 15;14:7393. doi: 10.1038/s41467-023-43078-5 (PMC10652013; doi:10.1038/s41467-023-43078-5)
Supplement: Supplementary file 8 — Source Data [file 41467_2023_43078_MOESM8_ESM.zip]

Archive with 2 entries (2 files):
- 06_1_Source_data_For_huIFNAR_Main_Figures_20230922.xlsx
- 06_2_Source_data_For_huIFNAR_Supp_Figures_20230928-wyp.xlsx
