# Supplementary material for: Interferon stimulated immune profile changes in a humanized mouse model of HBV infection
Source: Nat Commun. 2023 Nov 15;14:7393. doi: 10.1038/s41467-023-43078-5 (PMC10652013; doi:10.1038/s41467-023-43078-5)
Supplement: Supplementary file 8 — Source Data [file 41467_2023_43078_MOESM8_ESM.zip › 06_1_Source_data_For_huIFNAR_Main_Figures_20230922.xlsx]

## Sheet: Fig 1c
		GAPDH	AVERAGE	HuIFNA mRNA	Realtive Ratio of mGAPDH
HuIFNAR	E51	19.57	19.1049	28.012	0.00208295
	E52	18.9555	19.1049	26.8125	0.00478379
	E53	18.7892	19.1049	25.9444	0.00873186
WT	F31	19.2357	18.8891	37.2637	2.9423e-06
	F32	19.1013	18.8891	38	1.76617e-06
	F33	18.3302	18.8891	39.2229	7.56643e-07

## Sheet: Fig 1f
mMX1
	Mock			huIFNα2
WT	0.000346415	0.000971202	0.00100767	0.00231011	0.00143943	0.00162664
huIFNAR	0.00117355	0.000882037	0.000640212	0.187061	0.182422	0.148799
mIsg15
	Mock			huIFNα2
WT	0.0180362	0.00595208	0.01241	0.0113697	0.0101453	0.0048189
huIFNAR	0.00714473	0.00761647	0.0101723	0.892632	0.779794	0.901142

## Sheet: Fig 1g
Raw data					GAPDH			MX1			ISG15
1	a1	media ctrl		hIFN-a2b	22.402	22.3324	21.9829	23.411	22.9714	23.1809	21.6216	21.8783	21.5384
2	a2	anti-hR1			22.9012	21.2663	21.3592	24.4341	24.1761	24.2354	22.3995	22.6575	22.1678
3	a3	anti-hR2			20.6667	20.7437	20.3886	28.7337	28.2022	28.2473	26.1501	26.409	26.0446
6	a6	anti-hR1+hR2			21.6637	21.8027	21.6662	30.7418	30.461	30.1783	27.323	27.3626	27.3812
15	mock	mock			20.1956	20.4507	20.2668	29.1444	29.6823	30.0543	26.8049	27.2213	26.6943
								MX1 relative to GAPDH			ISG15 relative to GAPDH
1	a1	media ctrl		hIFN-a2b	22.2391	22.2391	22.2391	0.443842	0.601931	0.520571	1.53421	1.28419	1.62524
2	a2	anti-hR1			21.8422	21.8422	21.8422	0.165868	0.198357	0.190366	0.679589	0.568309	0.797969
3	a3	anti-hR2			20.5997	20.5997	20.5997	0.00355958	0.00514538	0.00498699	0.0213381	0.0178321	0.0229571
6	a6	anti-hR1+hR2			21.7109	21.7109	21.7109	0.0019117	0.00232252	0.00282522	0.0204447	0.0198906	0.0196364
15	mock	mock			20.3044	20.3044	20.3044	0.00218222	0.00150302	0.00116139	0.0110443	0.00827588	0.011925
mMx1	0.443842	0.601931	0.520571	0.165868	0.198357	0.190366	0.00355958	0.00514538	0.00498699	0.0019117	0.00232252	0.00282522	0.00218222	0.00150302	0.00116139
mIsg15	1.53421	1.28419	1.62524	0.679589	0.568309	0.797969	0.0213381	0.0178321	0.0229571	0.0204447	0.0198906	0.0196364	0.0110443	0.00827588	0.011925

## Sheet: Fig 1i
mMx1			Original dates				ΔCt			2-ΔCt
			Gapdh	Mx1			Mx1			Mx1
Blood	WT	IFNα2	21.1363	29.8917			8.75533			0.0023141
Blood	WT		21.1653	30.5507			9.38533			0.00149532
Blood	WT		21.4243	31.0543			9.63			0.00126206
Blood	HuIFNAR	PBS	21.437	28.8347			7.39767			0.00593035
Blood	HuIFNAR		20.428	27.4533			7.02533			0.00767651
Blood	HuIFNAR		19.2675	26.2227			6.95517			0.00805909
Blood	HuIFNAR	IFNα2	21.4435	24.8785			3.435			0.0924617
Blood	HuIFNAR		16.6	20.877			4.277			0.0515816
Blood	HuIFNAR		21.928	25.7817			3.85367			0.0691721
Spleen	WT	IFNα2	16.7313	24.2827			7.55133			0.00533117
Spleen	WT		17.2117	24.463			7.25133			0.00656343
Spleen	WT		17.3093	25.4663			8.157			0.00350347
Spleen	HuIFNAR	PBS	16.8437	26.174			9.33033			0.00155342
Spleen	HuIFNAR		17.14	25.2413			8.10133			0.00364129
Spleen	HuIFNAR		15.798	23.5013			7.70333			0.00479806
Spleen	HuIFNAR	IFNα2	23.573	26.9315			3.3585			0.0974969
Spleen	HuIFNAR		17.0113	19.8607			2.84933			0.13876
Spleen	HuIFNAR		16.2223	19.7427			3.52033			0.0871513
Liver	WT	IFNα2	16.514	29.9187			13.4047			9.22132e-05
Liver	WT		16.293	29.0507			12.7577			0.000144397
Liver	WT		16.3773	30.0173			13.64			7.83341e-05
Liver	HuIFNAR	PBS	17.038	27.0963			10.0583			0.000937864
Liver	HuIFNAR		16.221	26.9917			10.7707			0.000572409
Liver	HuIFNAR		16.929	28.425			11.496			0.000346226
Liver	HuIFNAR	IFNα2	18.562	24.4845			5.9225			0.0164873
Liver	HuIFNAR		17.572	23.5665			5.9945			0.0156847
Liver	HuIFNAR		16.8847	21.4197			4.535			0.0431349

## Sheet: Fig 1j
			Original dates				ΔCt		2-ΔCt
				Gapdh	Isg15		Isg15		Isg15
Blood	WT	IFNα2		21.1363	19.669		-1.46733		2.7651
Blood	WT			21.4243	19.8137		-1.61067		3.05393
Blood	WT			18.8973	17.701		-1.19633		2.29157
Blood	HuIFNAR	PBS		19.2675	17.889		-1.3785		2.59998
Blood	HuIFNAR			20.182	17.5575		-2.6245		6.16671
Blood	HuIFNAR			20.428	17.867		-2.561		5.90117
Blood	HuIFNAR	IFNα2		21.4435	14.3917		-7.05183		132.682
Blood	HuIFNAR			21.6615	14.395		-7.2665		153.969
Blood	HuIFNAR			21.928	17.4227		-4.50533		22.7112
Spleen	WT	IFNα2		16.7313	19.5143		2.783		0.145289
Spleen	WT			17.2117	19.3		2.08833		0.235152
Spleen	WT			17.3093	21.8823		4.573		0.0420136
Spleen	HuIFNAR	PBS		15.798	18.197		2.399		0.189596
Spleen	HuIFNAR			17.14	19.701		2.561		0.169458
Spleen	HuIFNAR			16.6963	18.8623		2.166		0.222828
Spleen	HuIFNAR	IFNα2		17.0113	16.362		-0.649333		1.56844
Spleen	HuIFNAR			20.165	17.6203		-2.54467		5.83473
Spleen	HuIFNAR			18.7607	16.0553		-2.70533		6.52209
Liver	WT	IFNα2		16.514	23.233		6.719		0.00949247
Liver	WT			16.293	23.0223		6.72933		0.00942473
Liver	WT			16.3773	23.2153		6.838		0.00874091
Liver	HuIFNAR	PBS		17.038	19.892		2.854		0.138312
Liver	HuIFNAR			16.221	20.1973		3.97633		0.0635337
Liver	HuIFNAR			16.929	21.431		4.502		0.044133
Liver	HuIFNAR	IFNα2		18.562	17.3185		-1.2435		2.36772
Liver	HuIFNAR			17.572	15.2463		-2.32567		5.01297
Liver	HuIFNAR			16.8847	16.1467		-0.738		1.66786

## Sheet: Fig 2b
gene	logFC_mouse	logFC_human			The first quadrant	The second quadrant	The third quadrant	The fourth quadrant
Abtb2	1.76796	2.95341		Number of ISG genes	156	4	10	29
Acsl1	-0.371126	0.79301		Proportion of ISG genes	0.78392	0.020101	0.050251	0.145729
Adar	2.42896	2.0986
Adm	0.671984	0.458598
Aim2	0.409791	2.87524
Akt3	0.770467	0.933174
Ankfy1	1.70631	1.62789
Ankrd22	-2.70914	4.56056
Arg2	0.762326	-2.30952
Arhgef3	0.609636	1.36886
Atf3	1.34488	2.06524
Bag1	0.273261	1.6803
Bak1	1.33803	1.29266
Batf2	6.06601	5.70805
Bcl3	0.64552	0.57768
Blvra	-2.11571	1.70787
Bst2	4.09162	2.61768
Calr	-1.12531	0.381935
Casp1	1.9084	1.02526
Casp7	3.00508	1.18652
Ccl2	2.96164	1.27701
Ccl8	9.56757	7.89732
Ccnd3	1.23044	1.05549
Cd274	2.92856	2.74919
Cd38	1.26122	3.23388
Cd40	2.48004	1.67262
Cd69	4.96995	1.59428
Cd9	-1.03033	-0.830357
Cdk17	-0.297725	0.359307
Cdk18	-2.94717	2.68577
Ceacam1	-1.36601	1.96203
Cebpd	-2.06758	1.37112
Chmp5	0.821082	1.49097
Cmtr1	1.1936	2.32123
Cnp	1.83311	2.48363
Crebzf	-0.379765	-0.387037
Cry1	-0.805892	-0.587137
Csrnp1	2.58955	1.75353
Cxcl10	8.37248	6.60988
Cxcl11	10.4272	9.40277
Cxcl9	7.39709	1.92285
Ddx58	3.54587	3.72224
Ddx60	4.93432	3.71291
Dhx58	4.14861	3.60251
Dusp5	1.11357	2.33192
Ehd4	2.41409	1.97101
Elf1	1.33911	0.994086
Epas1	-1.40909	0.414835
Epsti1	3.07356	3.7333
Etv6	1.90219	0.612237
Ext1	-0.945625	0.440585
Fbxo6	0.806977	3.45547
Ffar2	4.76192	3.03743
Fut4	-3.26317	1.44179
Fzd5	1.54192	0.737427
Gbp2	6.73035	1.45918
Gbp3	4.72396	2.03496
Gbp4	4.38407	2.95343
Gbp5	5.59272	2.08914
Gca	2.46821	1.1703
Gch1	1.14403	2.77692
Gk	-0.534648	-0.472381
Glipr2	1.6351	0.77856
Glrx	1.84669	0.595162
Gpatch11	-0.580196	-1.46614
Gtpbp1	0.303133	1.70607
Gtpbp2	1.29909	1.48154
Gzmb	6.12697	0.347976
Helz2	2.99285	3.98973
Herc6	5.15441	3.97105
Hk2	0.507476	1.53027
Hpse	1.17212	1.71925
Ido1	5.14616	4.56861
Ifi35	3.00687	4.09845
Ifi44	6.85265	4.15188
Ifih1	4.46627	4.11246
Ifit1	5.89454	6.04574
Ifit2	6.5028	5.55354
Ifit3	6.46567	5.88469
Ifitm1	1.86735	3.90569
Ifitm3	3.76712	5.22545
Ifngr1	-0.468811	-0.588965
Ifnlr1	-1.66237	0.482657
Il15	4.43246	1.81555
Il6	4.53324	3.08806
Impa2	-0.475697	-0.780159
Irf1	2.81336	1.30193
Irf2	1.52973	1.44692
Irf7	5.6273	3.60533
Irf9	1.80781	1.62718
Isg15	4.92192	5.93943
Isg20	2.88417	3.59359
Itch	-0.219708	-0.373439
Jak2	1.26131	2.55036
Jun	1.1544	-0.739266
Junb	0.782468	0.441604
Lamp3	0.982288	3.18854
Lap3	0.811425	3.4177
Lgals3	-0.574517	1.01442
Lgals9	3.03209	3.256
Lgmn	-0.875963	0.549022
Lipa	-2.96289	0.592818
Lmo2	1.28089	1.55705
Mafb	-0.883207	0.344335
Marcks	-0.757862	2.4187
Mastl	1.67607	2.03663
Max	2.29524	0.653263
Mcl1	0.268711	0.947966
Mcub	-1.29564	0.668259
Mov10	4.04363	3.13583
Msr1	-2.29478	3.01142
Mx1	7.66364	5.31636
Mx2	6.96305	4.22709
Myd88	1.69932	1.85869
Myof	-1.76423	2.32688
Ncoa3	0.439988	0.312355
Nfil3	1.04483	0.468854
Nmi	3.46612	2.44964
Nod2	1.99138	1.29694
Oas2	4.12859	4.04025
Oas3	3.97238	5.33555
Odc1	1.18204	0.344761
Ogfr	2.54263	1.53941
Optn	0.98354	1.27956
Parp12	3.52104	3.2944
Pfkfb3	2.38761	0.905145
Phf11	4.03634	1.81446
Pim3	-0.448781	0.775551
Plscr1	0.94103	3.44724
Pmaip1	0.2986	1.09784
Pml	3.90985	3.13892
Pnpt1	2.03825	3.37036
Pnrc1	0.602277	0.453707
Prkd2	0.464816	1.84763
Prkra	-1.0435	0.354894
Psmb10	2.55996	1.41808
Psmb8	2.1943	2.08547
Psmb9	2.88212	2.29037
Ptma	0.45868	0.319529
Ptpn2	0.748951	0.513476
Pxk	1.28822	-0.846974
Rassf4	-2.02459	1.52975
Rbck1	0.842718	2.00376
Rela	0.266902	0.629778
Rgs1	3.0651	1.70512
Ripk1	0.36745	0.835134
Ripk2	1.63396	1.18212
Rnasel	1.13284	0.602167
Rnf114	2.2959	0.791316
Rnf213	4.15193	2.53881
Rtp4	3.28241	4.31846
Samhd1	2.93933	0.726159
Sat1	1.20763	1.48772
Scarb2	0.398928	1.27147
Serpinb9	3.02154	0.982454
Serping1	8.78857	6.91817
Sirpa	-1.94551	0.505141
Slfn5	4.41105	2.07639
Socs1	5.36322	2.29672
Socs3	0.995874	0.878592
Sp110	2.56187	2.77283
Spsb1	0.856628	2.22614
Stap1	-0.444778	2.07676
Stat1	3.6279	3.45375
Stat2	3.91456	2.94935
Stat3	1.48102	0.896317
Tagap	2.40375	1.08387
Tank	0.710127	0.949439
Tap1	2.61043	3.43214
Tap2	1.95863	3.12543
Tapbp	2.2199	2.23538
Tbk1	1.07757	0.627965
Tdrd7	2.22066	2.28896
Tfec	-2.07262	1.42394
Thbd	-0.883646	-3.58463
Ticam1	0.670267	0.77624
Timp1	4.31541	-0.567127
Tlk2	1.59271	0.425095
Tlr3	6.07631	2.76827
Tlr7	2.7584	3.42084
Tmem140	1.62145	2.27113
Tnfaip6	3.57197	1.84864
Tnfsf10	5.09267	5.27972
Traf2	0.738553	0.95027
Trafd1	3.54875	2.50857
Trim14	2.71134	2.0861
Trim21	3.27965	2.55857
Trim25	1.89669	1.86686
Trim5	-1.60193	2.54171
Trim56	1.71041	1.47925
Txnip	0.384758	0.408464
Tymp	-1.17064	2.42528
Uba7	3.1356	1.62981
Usp18	5.92072	6.13057
Vamp5	-0.932416	2.33235
Whamm	1.87683	0.458672
Xaf1	4.18744	3.86764
Xpr1	-0.591212	-0.526017
Zbp1	5.59178	3.18174

## Sheet: Fig 2c
top__n=	pvalueCutoff	order_by	human only	shared	mouse only
5000	0.05	FDR	17	94	51
			0.105	0.58	0.315
Human only
	ID	Description	GeneRatio	BgRatio	pvalue	p.adjust	qvalue	geneID	Count
hsa05131	hsa05131	Shigellosis	88/2111	247/8577	5.71173e-05	0.000713133	0.000441568	4615/3576/115004/3554/10616/3099/837/10392/10627/824/7316/8767/5603/3553/3021/834/8737/10241/7186/8717/5581/9844/6714/7321/5580/5335/114548/3725/84557/63916/8454/831/8503/5330/84335/5970/5600/823/718/87/58484/7099/208/7132/9252/23157/3101/3708/113026/7314/9978/960/71/375/5217/10163/3688/58528/440093/22863/8357/7094/9265/7414/207/7157/29110/1432/7323/6233/10092/64121/1729/340061/653604/5747/23291/…	88
hsa04613	hsa04613	Neutrophil extracellular trap formation	70/2111	191/8577	0.000120052	0.0013167	0.000815293	51284/653361/2358/2359/837/5603/2212/3021/834/3017/51311/10105/2357/8349/4688/8334/6714/5578/723790/2209/5335/94239/8337/10013/8365/64581/1378/8503/5330/5970/5600/9759/27180/5880/718/2215/7099/208/1184/85236/71/440093/8357/8347/1379/207/1432/1182/727/4689/8294/440689/3684/653604/10533/2214/3674/7419/55766/1183/820/1535/3015/10000/3146/5291/8338/5594/79792/83933	70
hsa05120	hsa05120	Epithelial cell signaling in Helicobacter pylori infection	31/2111	70/8577	0.000239738	0.00214503	0.00132819	2921/3576/10392/2919/1839/4067/5603/2920/245972/6714/4233/5335/3725/3579/836/51606/5970/5600/526/1445/3577/8992/1432/9296/529/9550/523/5058/4792/155066/51382	31
hsa04920	hsa04920	Adipocytokine signaling pathway	30/2111	69/8577	0.000442443	0.00358168	0.00221776	3717/5106/51422/6774/7186/8717/3667/9021/2180/3952/32/8660/5970/51703/53632/208/7132/4794/10645/92579/207/6256/5571/23305/5465/5565/10000/4792/23205/948	30
hsa04666	hsa04666	Fc gamma R-mediated phagocytosis	38/2111	97/8577	0.00100198	0.00630877	0.00390636	4082/653361/85477/8605/2213/8613/4067/2212/8681/5581/2934/5580/5578/2209/5335/8503/5880/5338/2215/208/8398/1072/3635/10163/3055/7454/207/10092/4651/2214/1073/100137049/10000/5291/5058/10094/5594/8395	38
hsa04150	hsa04150	mTOR signaling pathway	55/2111	156/8577	0.00174969	0.00915223	0.00566701	55615/2535/9663/1975/3643/3667/5578/3480/8503/9706/84335/51606/526/220441/208/51256/7132/4041/729438/51719/2887/8140/7855/7482/3479/253260/652968/7480/8321/58528/57600/7476/207/6654/6009/9296/529/7248/9550/9675/523/64121/28956/1855/2885/6194/4893/2932/10670/10000/5291/8408/5594/51382/7976	55
hsa05231	hsa05231	Choline metabolism in cancer	37/2111	98/8577	0.00250964	0.0121897	0.0075478	2353/8605/8613/5155/8681/5578/5335/3725/8503/5159/5880/5338/208/23446/8527/80310/1119/10163/7454/207/6584/6654/6009/5881/5900/7248/56034/1608/126969/2885/100137049/4893/10000/5291/3091/5594/8395	37
hsa04360	hsa04360	Axon guidance	61/2111	182/8577	0.0039586	0.0179456	0.0111118	6387/2048/64218/23380/10627/8829/2041/54910/6714/5578/4233/5335/64101/659/10500/2043/8503/1808/84448/5880/57522/10154/5362/5998/2047/6405/1969/10501/3983/1072/54434/2771/1946/7220/3688/10371/5881/1630/57715/23654/10512/10509/5534/85464/8482/818/6259/4773/5747/1073/4893/2932/5291/5058/56924/22885/2773/5594/5727/59277/7976	61
hsa04810	hsa04810	Regulation of actin cytoskeleton	73/2111	229/8577	0.00709166	0.0280368	0.0173602	6387/85477/10627/10788/2335/28984/3687/3693/3679/5155/6714/2934/3675/3696/4478/2909/8503/3685/5159/1730/3695/5880/87/208/80310/1072/54434/79837/3682/369/221178/5501/8874/71/5217/10163/3688/10152/2254/8515/7074/2260/7414/207/6654/5881/9459/727/56034/85464/10092/1729/3684/1902/7114/50649/5747/3674/1073/4893/2149/10000/3676/5291/5058/1132/5500/56924/10094/27006/5594/340156/8395	73
hsa04750	hsa04750	Inflammatory mediator regulation of TRP channels	35/2111	98/8577	0.00889554	0.0329381	0.0203951	1573/3554/5732/8605/5603/3553/801/8681/5581/6714/5580/5578/5335/51393/5608/8503/5330/5600/5566/3556/8398/3708/113/3479/5501/1432/7442/2778/2776/818/100137049/5291/5500/4914/9311	35
hsa04725	hsa04725	Cholinergic synapse	39/2111	113/8577	0.0112291	0.0385645	0.023879	773/2353/3717/59345/3759/2787/5578/9586/8503/5330/468/5566/208/146850/2788/3708/2771/10488/113/23533/207/148327/64764/43/2776/8973/2775/818/2782/94235/1141/2767/2783/4893/10000/5291/1132/2773/5594	39
hsa04932	hsa04932	Non-alcoholic fatty liver disease	51/2111	155/8577	0.0116916	0.0397514	0.0246139	3576/2353/356/840/5468/51422/5603/3553/3552/7186/3643/3667/9021/7494/1649/3569/1050/3725/355/3952/4704/8503/8660/836/5970/468/5600/53632/9377/208/7132/7381/4731/1337/207/1432/6256/4707/5571/7386/6389/5465/83737/4296/4705/22877/5565/2932/10000/5291/6945	51
hsa04730	hsa04730	Long-term depression	23/2111	60/8577	0.0125234	0.0421581	0.0261041	773/8605/4067/8681/5578/10842/3480/5330/2982/3708/2771/6261/3479/369/2983/2778/2776/2775/100137049/2767/4893/2773/5594	23
hsa00480	hsa00480	Glutathione metabolism	22/2111	57/8577	0.0132098	0.0430343	0.0266466	51056/2936/2878/2687/4257/2686/3418/5226/6723/9446/373156/3417/79094/6611/2947/2729/2730/2946/9588/6240/2941/4953	22
hsa04152	hsa04152	AMPK signaling pathway	41/2111	121/8577	0.01329	0.0430343	0.0266466	5106/8900/5214/4218/5468/51422/5209/23216/3643/3667/5520/3480/3952/9586/32/8503/8660/84335/53632/2203/208/10645/51719/10488/3479/29904/92579/207/148327/6009/64764/5571/7248/5521/5211/5565/10000/5291/28227/8408/948	41
hsa04014	hsa04014	Ras signaling pathway	73/2111	236/8577	0.0151045	0.0479438	0.0296865	8605/356/59345/23179/8437/1435/2787/3815/9771/25780/5155/3643/801/8681/5578/7422/4233/5335/5899/6464/3480/55770/8503/5970/3363/7039/5159/54979/5566/5880/5338/208/285/9610/2788/8398/1969/80310/3479/9462/1946/10235/2254/7074/11186/2260/4804/207/29110/6654/5898/5881/27/5900/51365/56034/5923/253959/2782/94235/5228/2885/100137049/2783/4893/10000/5291/5058/56924/4914/27006/5906/5594	73
hsa04550	hsa04550	Signaling pathways regulating pluripotency of stem cells	47/2111	143/8577	0.0153702	0.0479438	0.0296865	8820/3717/2535/3977/84333/5603/6774/4609/659/3480/8503/4086/5600/3976/3718/84108/208/3720/7855/7482/90/3479/8313/3572/7480/8321/5462/2260/55183/7476/207/92/1432/657/3624/1855/2885/4893/2932/10000/5291/3399/10336/648/5594/3716/7976	47
Shared
	ID	Description	GeneRatio	BgRatio	pvalue	p.adjust	qvalue	geneID	Count
mmu04668	mmu04668	TNF signaling pathway - Mus musculus (house mouse)	67/2191	115/9325	9.56764e-16	3.24343e-13	1.65168e-13	15945/16168/15953/432555/231991/74568/12369/16362/13614/17395/12977/12370/16193/15894/20293/17387/12633/12367/257632/20296/26420/26410/19225/26395/20304/11651/11911/26416/12702/330122/22029/14102/29857/26417/16878/18035/11797/21929/208647/16992/16476/23797/16477/21926/18709/22030/16449/73086/16151/12051/15977/74769/26399/11796/22033/12608/11798/68652/18033/56532/22329/12915/69601/74256/19094/6738…	67
mmu05417	mmu05417	Lipid and atherosclerosis - Mus musculus (house mouse)	100/2191	216/9325	9.37501e-14	1.11858e-11	5.69625e-12	54123/15511/12369/193740/21939/16173/22035/13063/13198/16438/17395/12370/12362/16193/15894/20293/12475/15516/20302/12491/15519/17874/12122/12367/20296/26420/20848/20181/15481/20304/11651/16452/11307/15510/17096/11911/26416/14103/330122/108058/14102/13666/56480/29857/26417/225164/18035/18796/16803/19016/14083/16476/23797/21926/18709/24088/22030/12314/13058/16151/21353/17970/15977/74769/26399/18803…	100
mmu05169	mmu05169	Epstein-Barr virus infection - Mus musculus (house mouse)	105/2191	231/9325	9.89898e-14	1.11858e-11	5.69625e-12	15945/54123/100038882/20846/12443/20847/15039/246727/19106/21939/23961/21354/15040/13063/21356/23882/12444/12370/15024/15042/16193/246730/23960/15894/18037/16391/21355/17874/12122/12367/15015/17869/26420/246728/20848/110557/14991/14128/12575/14972/11651/12010/17096/12018/19645/26416/18036/15018/66354/12445/14964/17060/14102/56480/12399/29857/18035/17873/21929/20963/16476/16453/23797/21926/18709/1…	105
mmu01100	mmu01100	Metabolic pathways - Mus musculus (house mouse)	494/2191	1620/9325	5.7694e-13	4.88957e-11	2.48995e-11	22169/18126/239122/16891/107569/15186/22271/18950/72535/29863/17768/54447/16365/331026/13063/14862/140481/110095/15369/107272/75320/20250/170768/394432/16329/14917/74754/208449/56752/20768/224794/56421/225651/27053/14782/15275/228608/108037/20454/13361/15926/234135/27357/17769/230815/66569/216443/269181/226139/17308/17158/11898/14873/11717/20448/13178/13121/14630/67689/71780/76267/12359/15930/118…	494
mmu04142	mmu04142	Lysosome - Mus musculus (house mouse)	68/2191	135/9325	7.71848e-12	5.23313e-10	2.66491e-10	211329/11305/13032/20661/235380/16889/192654/18173/64933/16541/13423/110173/252903/53599/14667/14420/54397/54411/108012/110006/11433/14387/15211/12512/13033/11886/18174/15212/11777/27029/11432/67963/11883/17775/19025/432486/242341/16004/11593/52120/27419/83429/16784/66848/20597/19156/13039/211286/27426/74105/114143/12751/11605/229445/15587/74325/11975/239739/13041/15931/75612/19141/13038/104082/1…	68
mmu05152	mmu05152	Tuberculosis - Mus musculus (house mouse)	82/2191	180/9325	4.55897e-11	2.57582e-09	1.3117e-09	18126/20846/81897/16173/15978/13063/246256/12370/16193/16409/12475/14129/17874/12122/12367/257632/16154/26420/192656/53970/16415/11651/16452/15510/54411/19345/16411/26416/13033/108058/332579/29857/26417/15526/16803/242341/108960/20963/22337/23797/21926/24088/12611/12314/16706/16784/56644/15977/19344/19057/19055/12914/114143/12608/56619/15002/12371/17534/14130/16414/12315/12266/11975/12322/16153/1…	82
mmu05200	mmu05200	Pathways in cancer - Mus musculus (house mouse)	191/2191	543/9325	1.58587e-10	7.68012e-09	3.91101e-09	16161/16168/16169/18126/13388/20846/12443/18854/16184/14257/20847/12369/17187/15978/13063/14862/13614/14696/17395/23882/12444/112407/12370/16193/18654/50868/17686/16162/15516/16186/15519/12122/12367/17869/14367/20662/26420/14873/13618/20848/18715/22340/18128/20181/69635/18751/19225/12575/26395/104110/11651/16452/14745/16000/18712/76551/18104/16188/381810/13982/14673/12978/12018/14865/19645/14103/…	191
mmu04210	mmu04210	Apoptosis - Mus musculus (house mouse)	65/2191	136/9325	4.00052e-10	1.69522e-08	8.63271e-09	13163/14939/12369/53857/22035/13063/235587/13198/16438/23882/12370/13032/12633/12122/12367/26420/26395/11651/16188/12018/18646/11911/11920/14103/16906/13033/22029/14102/13666/26417/18035/12366/17873/11797/16476/328417/23797/21926/18709/22030/13039/16151/12984/22143/74769/19249/11796/16905/12371/229445/11798/13041/64704/22059/16440/12364/18033/13038/11461/12368/69601/11783/13665/15461/13804	65
mmu05161	mmu05161	Hepatitis B - Mus musculus (house mouse)	74/2191	163/9325	4.92219e-10	1.85402e-08	9.44139e-09	54123/142980/20846/231991/20847/71586/13063/17395/12370/16193/17874/12122/12367/17869/20662/26420/20848/18751/12575/26395/11651/16452/54411/11911/19645/26416/14103/19229/17127/14102/56480/29857/26417/18035/208647/16476/22631/20663/16453/23797/21926/18709/24088/15530/21812/16151/15977/13555/12447/74769/26399/12914/12371/13654/107986/18018/106759/13712/12566/22059/68652/12364/16179/328572/18033/129…	74
mmu05164	mmu05164	Influenza A - Mus musculus (house mouse)	77/2191	173/9325	6.88453e-10	2.33386e-08	1.18849e-08	15945/54123/142980/58185/20846/18854/17857/17858/20847/246727/19106/71586/16173/23961/22035/56417/15978/13063/12370/12362/217069/16193/170743/50528/246730/23960/15894/16391/20293/81489/17874/12122/12367/103573/20296/246728/18751/26395/20304/11651/24014/16452/12018/12702/18036/14103/12445/14102/56480/22333/26417/18035/22072/23797/21926/18709/16151/269966/15977/74769/12914/15002/12371/106759/270151…	77
mmu05167	mmu05167	Kaposi sarcoma-associated herpesvirus infection - Mus musculus (house mouse)	93/2191	224/9325	1.10518e-09	3.40596e-08	1.73444e-08	54123/142980/20846/12443/12524/20847/15039/19106/15040/13063/14696/16438/12370/15024/15042/16193/15894/16391/12122/12774/12367/15015/17869/26420/20848/110557/14991/22190/19225/12575/26395/14972/11651/16452/17096/12018/19645/26416/15018/330122/15162/14964/14102/56480/15251/29857/26417/239849/18035/14701/22695/20963/16476/30955/23797/18709/22030/12314/14710/21416/16151/15977/13555/74769/74603/26399…	93
mmu05162	mmu05162	Measles - Mus musculus (house mouse)	67/2191	145/9325	1.309e-09	3.69793e-08	1.88312e-08	54123/15511/20846/12443/16184/17857/17858/81897/20847/246727/19106/193740/71586/23961/56417/13063/12444/12370/16193/170743/246730/23960/16391/16186/17874/12122/12367/26420/246728/20848/15481/11651/12018/18036/14103/16185/12445/14102/13666/56480/18035/56382/21929/16476/16453/23797/18709/24088/16151/15977/13001/17698/12447/74769/12371/14130/12566/22059/68652/16179/18033/208650/11783/13665/170786/16…	67
mmu04380	mmu04380	Osteoclast differentiation - Mus musculus (house mouse)	61/2191	128/9325	1.59752e-09	4.16583e-08	2.1214e-08	12703/20846/20847/15978/246256/12977/16391/14200/83433/14129/18726/26420/26395/11651/11433/12978/26416/12702/19261/17060/29857/26417/18035/14360/17342/19016/20963/16476/16822/23797/16477/21926/18709/22177/22030/18725/668101/21812/16151/17970/15977/74769/26399/232801/19057/14284/19055/16478/14130/18018/19698/68652/17972/13057/18033/13038/18733/74256/19094/16176/22034	61
mmu05145	mmu05145	Toxoplasmosis - Mus musculus (house mouse)	54/2191	109/9325	2.40245e-09	5.81737e-08	2.96242e-08	18126/12703/16145/15944/15511/20846/54396/193740/21939/15978/13063/12370/17874/12774/12367/16154/26420/20848/11689/15481/11651/16452/26416/18036/29857/26417/18035/11797/30955/23797/21926/24088/16151/26399/11796/15002/12371/11798/16780/16153/68652/320207/14998/16776/16179/18033/226519/16835/19094/239081/21947/16412/22034/12265	54
mmu05163	mmu05163	Human cytomegalovirus infection - Mus musculus (house mouse)	102/2191	256/9325	2.61267e-09	5.90464e-08	3.00687e-08	12443/231991/20303/15039/21354/15040/13063/14696/21356/16438/12370/15024/15042/16193/21355/12765/20293/20302/12122/12774/12367/15015/17869/20662/16154/20296/214763/20848/110557/18751/14991/19225/12575/26395/104110/20304/14972/11651/12010/14673/12018/11911/19645/26416/15018/14103/19229/11513/14964/14102/56480/29857/26417/18035/18796/19217/14701/14083/208647/16194/20663/23797/21926/18709/22030/1231…	102
mmu05166	mmu05166	Human T-cell leukemia virus 1 infection - Mus musculus (house mouse)	100/2191	250/9325	2.92985e-09	6.20762e-08	3.16115e-08	16168/16169/12443/16184/231991/15039/21939/15040/12257/30939/12444/15024/15042/16193/15894/18519/16186/16178/13653/15015/103573/17869/26420/110557/14991/16415/12575/26395/104110/14972/11651/12010/11911/19645/11920/15018/16185/17127/12445/11513/14964/70461/22333/26417/18035/208647/16992/22695/16476/19385/16453/23797/21926/18709/14534/21812/66156/12317/16151/13555/12447/20807/74769/19057/21752/1905…	100
mmu04621	mmu04621	NOD-like receptor signaling pathway - Mus musculus (house mouse)	89/2191	216/9325	3.96575e-09	7.90817e-08	4.02714e-08	14469/229898/54123/15944/229900/20846/54396/55932/20847/246727/12363/16173/23961/16438/12370/12362/16193/19200/15951/246730/23960/16391/20293/15516/14468/15519/17874/378425/257632/20296/26420/268749/246728/192656/107607/20304/24014/57436/59027/17940/26416/18036/330122/332579/56480/29857/22333/26417/18035/18796/11797/21929/24105/16476/21926/22030/22627/13058/16151/21353/268973/15977/71914/11793/11…	89
mmu04010	mmu04010	MAPK signaling pathway - Mus musculus (house mouse)	115/2191	301/9325	4.65464e-09	8.76624e-08	4.4641e-08	13163/14254/15511/14257/193740/17187/109689/13198/12977/23882/18654/12475/17874/216869/12367/16542/17869/12290/20662/26420/26410/22340/18751/16180/12531/26395/15481/11651/58226/240672/16000/12297/14673/12978/11911/26416/15507/14103/17311/76089/14102/67603/29857/26417/20130/17873/16001/240168/14701/16476/20663/18590/23797/20111/21926/19252/22030/65964/330177/73086/12295/21812/232889/16151/12287/14…	115
mmu05140	mmu05140	Leishmaniasis - Mus musculus (house mouse)	39/2191	70/9325	5.85393e-09	1.04446e-07	5.31881e-08	18126/20846/15978/246256/16409/14129/17874/17357/18751/16415/19225/16452/26416/18036/29857/26417/18035/16189/16476/21926/15170/24088/13058/17970/15002/16414/12266/13712/16153/68652/14998/17972/13057/16179/18033/19094/16412/16176/22034	39
mmu04625	mmu04625	C-type lectin receptor signaling pathway - Mus musculus (house mouse)	54/2191	112/9325	8.23045e-09	1.39506e-07	7.10418e-08	20846/20847/16362/56620/16438/12370/12362/16193/16391/26420/19225/11651/26416/332579/29857/26417/20130/18035/69810/20963/16476/23797/21926/18709/12314/16706/16151/56644/12051/74769/17474/19057/19055/56619/13654/12315/18018/19698/16153/16440/18479/18033/208650/16985/17246/20299/74256/19094/15461/66824/170786/16176/216799/20779	54
mmu05160	mmu05160	Hepatitis C - Mus musculus (house mouse)	72/2191	166/9325	9.54842e-09	1.54139e-07	7.84933e-08	15945/54123/142980/58185/15957/20846/12443/17857/17858/20847/246727/19106/667373/23961/15978/13063/12370/112419/12737/246730/23960/16391/12633/12122/12367/17869/20662/246728/20848/20778/20181/12575/26395/11651/24014/12018/19645/12702/14103/14102/13666/56480/71978/26417/18035/22259/22631/20663/23797/21926/18709/22030/22627/16151/15977/13555/74769/12371/56469/106759/12566/22059/18033/16835/11783/13…	72
mmu04064	mmu04064	NF-kappa B signaling pathway - Mus musculus (house mouse)	50/2191	105/9325	4.86779e-08	7.50083e-07	3.8197e-07	20303/21939/23882/217069/15894/12475/12633/17874/18792/18751/19225/108723/17096/11920/330122/22029/17060/171211/105844/18035/17873/11797/16803/21929/16992/20963/18761/21926/22030/16151/13001/50930/18803/11796/22033/17000/106759/19698/11798/68652/72049/16179/18033/22329/74256/24099/21947/117149/16176/22034	50
mmu04620	mmu04620	Toll-like receptor signaling pathway - Mus musculus (house mouse)	48/2191	100/9325	6.58494e-08	9.70562e-07	4.94247e-07	15945/56066/54123/142980/20846/12524/81897/20303/17329/21939/12370/16193/170743/12475/20302/17874/26420/26410/26395/20304/11651/26416/20750/56480/29857/26417/27056/18035/16803/16476/23797/21926/18709/24088/16151/15977/74769/26399/106759/68652/16179/18033/13038/19094/117149/16176/21897/22034	48
mmu05133	mmu05133	Pertussis - Mus musculus (house mouse)	39/2191	77/9325	1.87414e-07	2.54134e-06	1.29414e-06	18126/12369/16362/12362/16193/16409/12475/17874/12367/12268/26420/15900/107607/16415/26416/12258/29857/26417/16476/21926/50909/12314/16414/12263/12315/12266/106759/16153/16179/18033/625018/12632/19094/66824/117149/16412/16176/22034/216799	39
mmu05203	mmu05203	Viral carcinogenesis - Mus musculus (house mouse)	86/2191	229/9325	9.75105e-07	1.2243e-05	6.23459e-06	54123/12443/231991/15039/19650/19106/20684/15040/69116/12444/12370/15024/15042/227753/16391/18519/12774/12367/15015/20848/110557/14991/12575/14972/319190/17096/12018/11911/19645/15018/66354/12445/22029/14964/232232/26417/18035/242341/15184/208647/20963/16476/22631/19385/16453/18709/22030/22627/14534/16151/12447/20807/74769/433759/56233/19696/12914/208727/22033/18747/13654/17000/12266/19664/18970/…	86
mmu05132	mmu05132	Salmonella infection - Mus musculus (house mouse)	93/2191	253/9325	1.07367e-06	1.29991e-05	6.61965e-06	81897/12363/74568/12369/53857/16173/22035/13063/12370/12362/16193/12475/15516/15519/17874/12367/17869/26420/192656/107607/26395/11651/19345/12018/74192/17940/26416/22151/29857/26417/20130/18035/67951/11797/66713/56382/16574/16476/30955/23797/21926/11852/19159/24088/227613/110350/22030/21416/16151/74734/268973/22143/74769/26399/19344/13424/110750/11796/71999/67166/192176/16648/170625/17920/22166/7…	93
mmu05235	mmu05235	PD-L1 expression and PD-1 checkpoint pathway in cancer - Mus musculus (house mouse)	41/2191	88/9325	1.58433e-06	1.80569e-05	9.19523e-06	20846/74481/81897/15978/18037/60533/17874/20848/26395/11651/16452/26416/18036/15251/29857/26417/18035/16476/18761/23797/18709/15170/24088/16151/13001/74769/26399/18803/19057/19055/26406/18018/18566/106759/18033/19211/19094/15461/117149/78798/22034	41
mmu04062	mmu04062	Chemokine signaling pathway - Mus musculus (house mouse)	74/2191	192/9325	1.80531e-06	1.97419e-05	1.00533e-05	15945/56066/20846/20307/20303/20847/17329/109689/16963/14696/20306/12765/20293/20302/216869/12774/20662/20296/20848/18751/26395/104110/20304/11651/16452/17096/18036/19229/330122/11513/15162/21844/26417/13051/18035/18796/14701/14083/20663/30955/16453/23797/18709/23832/20308/14710/12772/16151/16428/74769/14191/14682/18803/18797/18747/20305/12145/14702/18762/66102/14772/14773/12458/320207/18479/2154…	74
mmu05418	mmu05418	Fluid shear stress and atherosclerosis - Mus musculus (house mouse)	60/2191	147/9325	1.9583e-06	2.07458e-05	1.05645e-05	15978/14862/13614/17395/15894/50868/20293/15516/16178/15519/16542/20296/26420/11898/14873/11651/12562/18104/14865/26416/20969/29857/14083/16476/14870/18590/23797/21926/18709/14872/19252/12314/13039/16151/17970/74769/26399/22218/211666/63873/18591/22166/12390/12315/18762/12168/22059/20971/18613/13057/18033/22329/11461/19094/14859/14733/15368/16176/20779/21824	60
mmu05215	mmu05215	Prostate cancer - Mus musculus (house mouse)	44/2191	99/9325	3.24341e-06	3.2342e-05	1.64697e-05	12443/231991/17395/50528/15516/16178/15519/18792/20662/12575/26395/11651/16000/11911/19645/26417/18035/16001/208647/20663/14870/18590/23797/18709/21417/21416/16151/14182/13555/12447/74769/12914/20732/18591/12371/12566/22059/328572/18033/17246/19211/109880/15461/242705	44
mmu04612	mmu04612	Antigen processing and presentation - Mus musculus (house mouse)	41/2191	90/9325	3.24374e-06	3.2342e-05	1.64697e-05	15511/15039/193740/21354/19186/15978/15040/21356/621823/19188/15024/15042/21355/15516/15519/15015/110557/53970/14991/15481/14972/12010/16643/15018/14964/21926/13039/12317/12525/12526/15002/100529082/630294/14998/19141/12330/15013/14828/14963/69717/12265	41
mmu05135	mmu05135	Yersinia infection - Mus musculus (house mouse)	55/2191	135/9325	5.53742e-06	5.36339e-05	2.73124e-05	16173/12362/16193/20293/17874/20296/26420/26395/11651/330662/74192/26416/19229/56480/29857/26417/18035/66713/14083/16476/16822/215280/23797/20111/21926/18709/18719/22030/16151/268973/15977/74769/26399/12525/14682/18803/12526/109333/20112/18018/106759/16153/68652/16179/18033/11461/19303/19094/66824/16412/16176/22034/11867/216799/20779	55
mmu05205	mmu05205	Proteoglycans in cancer - Mus musculus (house mouse)	76/2191	205/9325	7.14908e-06	6.5501e-05	3.33556e-05	12443/16438/17395/109676/18792/12367/16542/17869/14367/20662/20848/18751/12575/26395/11651/22350/16000/13982/15442/12512/26416/14103/14388/14362/16419/20969/108058/14102/21844/15251/29857/26417/20130/16001/14083/20663/23797/21926/18709/15170/24088/15530/12505/17931/13039/14182/17698/74769/18803/192176/18747/12402/329251/286940/12390/13712/12322/22059/16440/20971/18479/21825/83383/11461/16398/1724…	76
mmu04659	mmu04659	Th17 cell differentiation - Mus musculus (house mouse)	45/2191	105/9325	8.1973e-06	7.31285e-05	3.72398e-05	16161/20846/16184/246779/15978/16193/18037/15516/16186/15519/26420/20848/20181/16180/16452/57765/26416/18036/16185/17127/50931/15251/60504/29857/26417/18035/16189/16194/16476/209590/18761/16453/21812/16151/18803/19057/19055/15002/18018/14998/11622/18033/257630/19094/16176	45
mmu04722	mmu04722	Neurotrophin signaling pathway - Mus musculus (house mouse)	50/2191	121/9325	9.13839e-06	7.94337e-05	4.04506e-05	20661/18037/20662/26420/192656/26395/11651/11911/26416/18036/14103/14388/108058/29857/26417/18035/108960/19165/16476/20663/23797/20111/18709/17179/12314/22627/73086/74769/18803/170936/26406/77480/20112/12315/16367/12322/73914/22059/16923/16179/215449/18033/11350/12323/23921/19094/109880/15461/107746/22034	50
mmu04145	mmu04145	Phagosome - Mus musculus (house mouse)	68/2191	182/9325	1.59096e-05	0.000131545	6.69876e-05	15039/53857/21354/15040/246256/15024/15042/16409/21355/12475/14129/12491/15015/20778/110557/14991/16415/14972/54411/19345/15018/16419/14964/22151/20288/67951/242341/50909/24088/227613/110350/16784/13058/13039/12317/56644/17970/22143/19344/108078/13424/114143/15002/17534/14130/16414/12266/11975/226421/100529082/630294/14998/17972/13057/21825/12330/11461/16398/15013/271457/73834/66212/17533/170786/…	68
mmu05170	mmu05170	Human immunodeficiency virus 1 infection - Mus musculus (house mouse)	85/2191	240/9325	1.63699e-05	0.000132128	6.72848e-05	69550/15039/209387/56045/21354/15040/13063/14696/21356/16438/12370/15024/15042/319236/21355/17874/12122/12774/12367/15015/667823/26420/214763/110557/18751/14991/252903/26395/14972/11651/12010/80287/108012/12018/26416/11920/15018/14103/19229/14964/14102/56480/29857/26417/18035/14701/14083/16476/23797/21926/18709/24088/22030/12314/14710/12317/16151/15977/74769/26399/14682/18803/19057/19055/22033/10…	85
mmu05134	mmu05134	Legionellosis - Mus musculus (house mouse)	29/2191	60/9325	2.2069e-05	0.000170032	8.65866e-05	15511/12369/193740/16173/13063/12370/12362/16193/16409/12475/17874/12367/16415/15481/15510/17940/330122/12176/18035/21926/24088/268973/12371/16414/12266/18033/11783/66824/16176	29
mmu01230	mmu01230	Biosynthesis of amino acids - Mus musculus (house mouse)	35/2191	79/9325	3.4862e-05	0.000262627	0.000133739	107272/56421/27053/108037/15926/11898/12036/236539/108682/56454/21991/18648/11676/11428/12035/269951/13806/83553/21881/66646/56012/209027/11847/18655/232087/238505/170718/18641/109900/433182/66194/18746/76282/13808/19139	35
mmu04218	mmu04218	Cellular senescence - Mus musculus (house mouse)	67/2191	184/9325	4.73007e-05	0.000348586	0.000177513	12443/15039/19650/15040/16438/23882/12444/15024/15042/16193/14463/15015/17869/110557/14991/12575/26395/14972/11651/19645/26416/11920/15018/17127/12445/14964/29857/22333/26417/20130/17873/23797/18709/12314/21812/13555/12193/12447/74769/26399/19057/15259/19055/50883/103583/63873/12315/18018/100529082/12566/22059/16440/630294/12192/18033/15013/67738/17246/19651/64930/19211/19094/15461/242705/17865/1…	67
mmu04657	mmu04657	IL-17 signaling pathway - Mus musculus (house mouse)	39/2191	93/9325	5.81061e-05	0.000419106	0.000213425	15945/30940/15978/17395/20306/12370/16193/20293/15516/15519/12367/20296/26420/19225/20201/26416/330122/56480/29857/26417/18035/16189/21929/16476/21926/22030/16151/16163/22033/12608/16478/22032/68652/18033/257630/19094/20202/16176/22034	39
mmu01240	mmu01240	Biosynthesis of cofactors - Mus musculus (house mouse)	57/2191	152/9325	6.69016e-05	0.000464891	0.00023674	22169/72535/17768/331026/107272/394432/108037/13361/226139/14630/15930/11669/20751/14528/12036/18104/110006/98256/29858/77974/14854/12035/75735/14590/216134/108841/107508/66812/55936/226518/11565/394435/623661/77697/78801/22235/192185/51797/270685/27973/665563/14287/94284/232087/11639/69719/71743/11671/216558/69568/67417/56520/12850/68646/11637/56720/71883	57
mmu05142	mmu05142	Chagas disease - Mus musculus (house mouse)	42/2191	103/9325	6.71966e-05	0.000464891	0.00023674	18126/81897/15978/12370/16193/20293/20302/12633/17874/20296/26420/20304/11651/26416/14103/14102/29857/71978/26417/18035/18796/16476/23797/21926/18709/24088/21812/12317/16151/15977/74769/14682/18797/11421/12266/106759/16153/16179/18033/19094/16176/22034	42
mmu04936	mmu04936	Alcoholic liver disease - Mus musculus (house mouse)	53/2191	141/9325	0.000110665	0.000750306	0.000382084	12443/72535/12370/20250/16193/56752/12475/17874/12367/12268/26420/108099/11669/11651/100705/107476/26416/14103/330122/20462/14102/56480/14245/29857/11370/18035/16803/23797/21926/14104/21416/101214/16151/15977/12273/26399/11364/12263/12266/106759/11430/80911/68652/64898/11671/16179/18033/625018/19094/117149/16176/22034/11522	53
mmu05165	mmu05165	Human papillomavirus infection - Mus musculus (house mouse)	115/2191	362/9325	0.000152448	0.00101333	0.000516025	100038882/231655/142980/20846/12443/231991/17857/17858/20847/15039/19650/19106/16362/15040/69116/12444/12370/23962/15024/15042/16391/12367/15015/14367/20662/433586/110557/18128/14991/19225/12575/26395/14972/11651/54411/12018/19645/11920/15018/14103/14362/12445/20750/12841/16419/14964/14102/56480/19719/71978/26417/13543/242341/14083/208647/18759/20663/16897/23797/21926/18709/16449/21416/16151/1597…	115
mmu05330	mmu05330	Allograft rejection - Mus musculus (house mouse)	28/2191	63/9325	0.000193391	0.00126076	0.000642027	12524/14939/15039/21939/15978/15040/15024/15042/15015/110557/14991/14972/18646/15018/14103/14964/14102/16189/21926/15002/100529082/16153/630294/14998/15013/21947/14963/69717	28
mmu04658	mmu04658	Th1 and Th2 cell differentiation - Mus musculus (house mouse)	36/2191	88/9325	0.000201156	0.00128664	0.000655206	16161/13388/20846/16184/15978/18037/16162/16186/26420/433586/18128/16452/57765/26416/18036/16185/12399/29857/26417/18035/16189/16476/18761/16453/16449/16151/18803/19057/16163/19055/15002/18018/19664/14998/18033/19094	36
mmu04933	mmu04933	AGE-RAGE signaling pathway in diabetic complications - Mus musculus (house mouse)	40/2191	101/9325	0.000209702	0.0013001	0.000662062	20846/12443/13614/16193/15894/20293/13653/12367/20296/26420/20848/22340/18751/11651/16452/18712/26416/17127/29857/26417/18796/16476/23797/21926/18709/14066/13058/21812/74769/18803/18797/18018/18762/18033/22329/12827/19094/15461/16176/21824	40
mmu04068	mmu04068	FoxO signaling pathway - Mus musculus (house mouse)	49/2191	131/9325	0.000226873	0.00137339	0.000699384	12443/22035/23882/12444/16193/20662/26420/20848/12359/108099/12575/26395/11651/57436/16000/20393/26416/11920/14103/17127/12176/29857/26417/17873/20620/16001/12053/20663/23797/18709/21812/74769/74551/26558/12914/16337/16367/54601/12566/16153/170755/328572/14816/17246/19651/19211/19094/109880/15461	49
mmu05221	mmu05221	Acute myeloid leukemia - Mus musculus (house mouse)	30/2191	70/9325	0.000255155	0.00149134	0.000759445	12443/18854/16409/12475/14129/17869/20662/20848/18715/26395/11651/18712/12978/67603/26417/20663/23797/18709/12606/21416/16151/74769/19015/14255/16480/18033/110794/109880/15461/235320	30
mmu04662	mmu04662	B cell receptor signaling pathway - Mus musculus (house mouse)	34/2191	83/9325	0.000290284	0.0016679	0.000849358	18037/83490/68713/18726/20662/18751/26395/11651/108723/17096/18036/17060/26417/12483/18035/26377/240168/20963/16476/20663/23797/18709/15170/18725/16151/74769/232801/19057/19055/14130/18018/18033/18733/15461	34
mmu04630	mmu04630	JAK-STAT signaling pathway - Mus musculus (house mouse)	60/2191	171/9325	0.000366279	0.00200272	0.00101986	16161/16168/16169/12703/20846/12443/16184/246779/20847/12700/15978/12444/16193/16391/16162/16186/17869/20662/16154/20848/18413/12575/11651/16452/18712/216233/16188/12702/16185/12445/50931/60504/16878/16189/16194/209590/20663/242700/16453/18590/23797/19255/18709/15170/16199/12984/15977/74769/16157/16163/12914/18591/16192/56469/16153/12982/328572/56324/15461/16164	60
mmu05202	mmu05202	Transcriptional misregulation in cancer - Mus musculus (house mouse)	75/2191	224/9325	0.00038168	0.0020538	0.00104587	14254/18854/12524/14939/21939/19126/17187/13198/17395/23882/12444/16193/16409/50528/12475/14129/14011/16178/18792/17869/16909/20181/15081/12575/80859/16000/18124/12978/12018/11920/16185/56312/22029/67603/53623/17873/17355/11797/17342/16001/19016/14083/12053/18590/12151/545192/21417/12606/70122/18514/433759/70439/15242/11796/19696/20732/12608/107986/14255/16480/22059/233908/18516/53618/18033/13714…	75
mmu04640	mmu04640	Hematopoietic cell lineage - Mus musculus (house mouse)	37/2191	94/9325	0.000411321	0.00217872	0.00110948	16184/12977/16193/16409/12475/14129/12491/16178/14128/16188/12978/12494/12489/17311/12479/12483/16189/12482/16194/12527/21926/13136/12516/12505/16199/12525/16157/12526/109700/15002/16192/14255/12982/14998/16398/12481/16176	37
mmu04066	mmu04066	HIF-1 signaling pathway - Mus musculus (house mouse)	43/2191	114/9325	0.000435152	0.00225577	0.00114872	14254/18126/15978/13614/112407/170768/16193/56421/15275/20848/18751/12575/26395/11651/16000/11676/21857/108058/15251/26417/16001/13806/16194/23797/18709/112405/13058/74769/18803/12914/71745/18655/16337/17000/12322/212032/18641/328572/18033/433182/12323/13808/15368	43
mmu04623	mmu04623	Cytosolic DNA-sensing pathway - Mus musculus (house mouse)	31/2191	75/9325	0.000439177	0.00225577	0.00114872	15945/54123/58203/20303/74568/12369/56045/16173/56417/12370/12362/16193/12367/214763/13423/20304/18036/56480/18035/74414/70428/16151/15977/18033/56532/54722/66824/16176/218832/216799/67005	31
mmu05416	mmu05416	Viral myocarditis - Mus musculus (house mouse)	35/2191	88/9325	0.000463802	0.0023467	0.00119503	24051/12443/12524/15039/21939/15040/13063/12370/15024/15042/15894/12122/12367/15015/110557/14991/16415/14972/18646/15018/14964/14360/13136/15002/12371/16414/100529082/630294/14998/11350/11461/15013/21947/14963/69717	35
mmu04330	mmu04330	Notch signaling pathway - Mus musculus (house mouse)	27/2191	63/9325	0.000511127	0.00251119	0.00127879	13388/209200/18519/433586/18128/66354/19719/21887/13543/21885/19165/16449/14534/13017/433759/20238/12914/68318/19664/208117/74198/328572/18132/17305/13542/18222/15182	27
mmu05332	mmu05332	Graft-versus-host disease - Mus musculus (house mouse)	27/2191	63/9325	0.000511127	0.00251119	0.00127879	12524/14939/15039/15978/15040/15024/15042/16193/15015/110557/14991/14972/16643/18646/15018/14103/14964/14102/21926/15002/100529082/630294/14998/15013/14963/69717/16176	27
mmu04061	mmu04061	Viral protein interaction with cytokine and cytokine receptor - Mus musculus (house mouse)	37/2191	95/9325	0.000523554	0.00252522	0.00128594	15945/56066/20307/16184/20303/17329/16173/22035/16963/12977/20306/16193/12765/20293/16186/20302/12774/16154/20296/20304/12978/16185/330122/13051/16992/16194/21926/23832/20308/12772/50930/20305/12145/17000/16153/12458/20299	37
mmu04140	mmu04140	Autophagy - animal - Mus musculus (house mouse)	51/2191	142/9325	0.000529222	0.00252522	0.00128594	16438/12633/26420/69635/26395/11651/57436/97998/13033/29869/13666/12176/56480/15251/26417/78610/20130/16001/18761/23797/18709/17274/73683/213948/16784/13039/21353/67727/74769/11793/54673/242557/18747/245860/51897/226421/16367/228361/74781/74302/218460/76559/97287/68728/64930/19211/13665/15461/19338/22320/22034	51
mmu04940	mmu04940	Type I diabetes mellitus - Mus musculus (house mouse)	29/2191	70/9325	0.000634661	0.00286867	0.00146083	12524/14939/15039/15978/15040/15024/15042/15015/110557/14991/14972/15510/18646/15018/14103/14964/14102/16992/21926/14415/15002/100529082/630294/14998/15013/15893/14963/69717/16176	29
mmu01522	mmu01522	Endocrine resistance - Mus musculus (house mouse)	36/2191	93/9325	0.000707955	0.00315785	0.0016081	13388/12443/17395/20662/26420/18128/12575/26395/104110/11651/16000/13982/19645/26416/11513/29857/26417/16001/14083/16476/20663/23797/18709/19014/16449/13555/74769/18747/22059/18132/17246/19094/109880/15461/242705/20779	36
mmu01200	mmu01200	Carbon metabolism - Mus musculus (house mouse)	44/2191	121/9325	0.000923324	0.00396211	0.00201766	107272/56421/15275/108037/15926/12359/100198/236539/108682/21991/75731/104776/18648/67078/11676/66904/11428/68738/17436/269951/73724/68133/13806/93747/11409/83553/21881/66646/56012/110208/18655/17850/170718/11430/80911/212032/14381/18641/433182/434437/18746/76282/13808/19139	44
mmu04664	mmu04664	Fc epsilon RI signaling pathway - Mus musculus (house mouse)	27/2191	66/9325	0.00121106	0.00494636	0.00251887	11690/20662/26420/11689/26395/11651/17096/26416/29857/26417/14360/16189/20963/20663/16822/23797/21926/18709/232889/74769/26399/18803/16163/18783/19094/15461/14126	27
mmu04217	mmu04217	Necroptosis - Mus musculus (house mouse)	59/2191	175/9325	0.00126835	0.00511869	0.00260663	142980/58203/20846/20847/74568/19106/22035/15978/110095/12370/12362/75608/16391/15516/15519/12633/12122/26420/268749/20848/16452/14103/232440/108058/14102/22333/11797/21929/24105/14325/16453/14319/21926/76959/22030/13058/20597/232889/15977/11796/22033/18783/19309/106759/12322/11798/26914/56532/15270/68942/67738/12323/263876/74256/68953/66824/51788/16176/216799	59
mmu04935	mmu04935	Growth hormone synthesis, secretion and action - Mus musculus (house mouse)	42/2191	117/9325	0.0015949	0.00628473	0.00320042	12703/20846/231991/16438/20662/26420/20848/18751/26395/104110/11651/16452/16000/216233/11911/26416/12702/11513/29857/26417/18796/14083/208647/20663/23797/16477/18709/74769/26399/14682/18803/18797/12914/18747/16367/16440/208188/328572/12915/19094/15461/20609	42
mmu04370	mmu04370	VEGF signaling pathway - Mus musculus (house mouse)	24/2191	58/9325	0.00184527	0.00693732	0.00353274	16542/18751/19225/26395/11651/26416/15507/29857/26417/14083/23797/18709/232889/102626/74769/18803/19057/19055/12371/18783/19303/19094/15461/20779	24
mmu01232	mmu01232	Nucleotide metabolism - Mus musculus (house mouse)	32/2191	84/9325	0.00185969	0.00693732	0.00353274	22169/107569/22271/18950/11717/13178/22436/667034/11821/55936/11565/12495/50773/12499/23959/215446/78801/51797/14544/80914/11639/66566/14923/23918/21877/56520/76952/23917/18605/12497/68106/11637	32
mmu04622	mmu04622	RIG-I-like receptor signaling pathway - Mus musculus (house mouse)	28/2191	71/9325	0.00192272	0.0070848	0.00360785	15945/54123/100038882/80861/71586/56417/12370/217069/27215/26420/26416/18036/56480/29857/18035/54644/21926/22030/16151/21353/15977/11793/66641/270151/18033/74256/19094/22034	28
mmu04216	mmu04216	Ferroptosis - Mus musculus (house mouse)	18/2191	40/9325	0.00221179	0.00806234	0.00410565	26570/14630/14854/18174/19122/20229/14325/14319/27057/13058/11793/213053/22059/625249/74205/15368/14792/17254	18
mmu05321	mmu05321	Inflammatory bowel disease - Mus musculus (house mouse)	25/2191	62/9325	0.0022992	0.00811906	0.00413453	16161/20846/16173/15978/16193/16162/16186/257632/20848/57765/17127/60504/16189/16476/209590/21926/24088/16163/15002/18018/16153/14998/18033/257630/16176	25
mmu05223	mmu05223	Non-small cell lung cancer - Mus musculus (house mouse)	28/2191	72/9325	0.00245288	0.00857243	0.0043654	12443/23882/20662/20848/20181/18751/12575/26395/11651/12018/19645/26417/17873/16574/20663/16453/23797/18709/13555/74769/18803/12371/107986/22059/109880/15461/242705/78798	28
mmu05212	mmu05212	Pancreatic cancer - Mus musculus (house mouse)	29/2191	76/9325	0.00288998	0.00999698	0.00509084	20846/12443/23882/26420/20848/12575/26395/11651/12018/19645/17127/26417/17873/23797/18709/18806/21812/16151/13555/74769/64143/12371/107986/22059/18033/19765/12190/109880/242705	29
mmu05219	mmu05219	Bladder cancer - Mus musculus (house mouse)	18/2191	41/9325	0.00308904	0.0104718	0.00533266	12443/17395/17869/69635/12575/26395/19645/26417/73086/13555/22059/21825/17246/12550/109880/15461/242705/20779	18
mmu05146	mmu05146	Amoebiasis - Mus musculus (house mouse)	38/2191	107/9325	0.00322033	0.0107029	0.00545031	18126/20723/15978/16193/16409/12475/16178/12367/18751/16415/19345/15507/330122/20708/12479/18796/14083/21926/18709/24088/18477/74769/19344/14682/18797/18747/11847/16414/226421/16780/109711/16153/16776/18033/226519/271457/12827/16176	38
mmu05323	mmu05323	Rheumatoid arthritis - Mus musculus (house mouse)	32/2191	87/9325	0.00354965	0.0113993	0.00580496	14254/16168/12524/16173/15978/12977/16193/15894/20293/20302/20296/16415/20304/54411/11433/330122/242341/16476/21926/24088/13039/12477/114143/15002/16414/11975/14998/13038/73834/24099/16176/11964	32
mmu04071	mmu04071	Sphingolipid signaling pathway - Mus musculus (house mouse)	43/2191	126/9325	0.00422803	0.0131496	0.00669625	54447/208449/18201/12122/26420/17250/104725/18751/26395/11651/14673/26416/13033/11886/29857/71978/26417/18796/14360/13244/23797/21926/18709/433323/22030/18806/20597/94226/74769/14682/76893/18797/71949/21770/18762/14674/22059/18033/19211/19094/15461/67260/14126	43
mmu04015	mmu04015	Rap1 signaling pathway - Mus musculus (house mouse)	67/2191	214/9325	0.00500727	0.0151559	0.00771797	14254/14257/12977/16409/18654/217692/16542/106952/22340/18751/16415/26395/104110/11651/14745/16000/381810/14293/12978/26416/11513/17311/76089/21844/29857/26417/20130/18796/16001/54519/240168/12388/18759/16822/18590/23797/18709/12314/14026/14182/74769/26399/14682/18803/14062/15901/64143/18797/13836/18591/16337/16414/12315/18762/21825/215449/11461/192786/12550/19094/109880/15461/238130/16412/107746…	67
mmu04931	mmu04931	Insulin resistance - Mus musculus (house mouse)	38/2191	110/9325	0.00549033	0.0161766	0.00823771	231991/228775/110095/16193/12491/26420/20848/228966/18751/108099/11651/100705/26569/12702/14936/244416/18035/208647/22259/105651/18761/23797/20111/21926/18709/22260/74769/74551/16337/20112/19309/16367/18762/210789/170826/18033/110854/19211	38
mmu04141	mmu04141	Protein processing in endoplasmic reticulum - Mus musculus (house mouse)	55/2191	171/9325	0.00567031	0.0164154	0.00835933	15511/193740/13198/15502/15516/15505/81489/15519/230815/26420/15481/18453/12018/110616/11911/103963/56445/18415/74126/13666/71853/75744/50762/216197/22030/67075/12282/12317/27054/54609/94232/50907/68292/70377/66753/69608/57377/66861/17872/12364/54197/66105/12330/19359/56709/216080/99683/12915/14828/13665/20832/66212/23802/17156/320011	55
mmu04510	mmu04510	Focal adhesion - Mus musculus (house mouse)	63/2191	203/9325	0.00785511	0.0213031	0.0108483	14254/12443/14257/12444/18654/16542/20662/228785/26420/22340/18751/26395/11651/330662/16000/12445/20750/12841/16419/26417/11797/14360/16001/14083/16476/20663/18590/23797/18709/18719/17931/74769/109700/104099/11855/11796/192176/18591/329251/286940/12390/13712/11798/16780/109711/16776/18479/21825/215449/226519/11461/16398/16421/12827/19303/19211/329278/22371/109880/15461/16412/107746/20779	63
mmu05225	mmu05225	Hepatocellular carcinoma - Mus musculus (house mouse)	55/2191	174/9325	0.00836824	0.0225146	0.0114653	12443/14862/23882/50868/17869/14367/20662/14873/18751/12575/26395/11651/18104/12018/14865/19645/14388/14362/17127/16973/26417/13543/17873/16001/67155/20663/14870/23797/212398/68094/18709/14872/21416/21812/13555/50493/74769/18803/21752/211666/107986/16974/13712/22059/93687/14296/11461/19211/14859/109880/15461/242705/13542/72057/15368	55
mmu05211	mmu05211	Renal cell carcinoma - Mus musculus (house mouse)	25/2191	68/9325	0.00937465	0.0248818	0.0126707	112407/20662/12575/26395/11651/14388/15251/26417/16476/20663/23797/18709/112405/74769/12914/71745/18591/13819/18479/328572/215449/216805/109880/15461/107746	25
mmu04151	mmu04151	PI3K-Akt signaling pathway - Mus musculus (house mouse)	105/2191	364/9325	0.00939489	0.0248818	0.0126707	14254/12443/16184/14257/231991/14696/12977/12444/16193/18654/83490/15516/16186/15519/16542/17869/20662/22340/98432/20181/18413/12575/26395/11651/16452/14745/16000/20393/16188/381810/12978/11911/14103/16185/12445/17311/20750/12841/16419/71978/26417/14936/16189/16001/14701/14083/208647/16194/20963/244650/22631/20663/30955/16453/18590/23797/18709/24088/22627/14710/16151/14182/15977/12447/74769/14062…	105
mmu01521	mmu01521	EGFR tyrosine kinase inhibitor resistance - Mus musculus (house mouse)	28/2191	79/9325	0.010819	0.0279974	0.0142573	16193/16542/20662/20848/14456/18751/26362/26395/11651/16452/16000/14388/26417/16001/16194/20663/18590/23797/18709/74769/18803/18591/18015/19211/109880/15461/13867/20779	28
mmu05230	mmu05230	Central carbon metabolism in cancer - Mus musculus (house mouse)	25/2191	69/9325	0.0114942	0.0292971	0.0149192	20539/56421/15275/15926/80879/17869/26395/11651/18648/15251/26417/269951/23797/18709/56012/14182/74769/14255/22059/212032/14381/18641/18746/19211/15461	25
mmu04672	mmu04672	Intestinal immune network for IgA production - Mus musculus (house mouse)	17/2191	43/9325	0.0137017	0.0344064	0.0175211	16168/16169/12524/21939/16193/50723/16189/18703/54167/15002/17000/16153/72049/14998/16421/24099/21947	17
mmu04072	mmu04072	Phospholipase D signaling pathway - Mus musculus (house mouse)	47/2191	149/9325	0.0145591	0.0362907	0.0184806	12765/20662/67916/26395/104110/11651/14745/381810/14673/19229/14388/11513/17311/52123/26417/20130/18796/14360/20963/108072/20663/30955/18590/23797/18709/18719/19159/67512/18806/232889/380921/74769/18803/14062/64143/18797/18591/16337/18783/68262/104418/14674/320207/14816/64930/15461/14126	47
mmu05210	mmu05210	Colorectal cancer - Mus musculus (house mouse)	30/2191	88/9325	0.0154264	0.0377376	0.0192174	12443/13063/23882/17686/12367/17869/20662/26420/12575/26395/11651/12018/17127/26417/17873/16476/20663/23797/72993/18709/21416/21812/74769/64143/12371/107986/22059/109880/15461/17685	30
mmu04060	mmu04060	Cytokine-cytokine receptor interaction - Mus musculus (house mouse)	85/2191	294/9325	0.0170803	0.0413588	0.0210615	15945/56066/16161/16168/16169/20307/16184/246779/20303/17329/21939/16173/22035/15978/16963/12977/20306/23886/16193/21949/12765/20293/16162/16181/16186/20302/326623/12154/16178/12774/16154/20296/16180/18413/20304/16188/12978/14103/21942/16185/330122/50931/14102/60504/13051/16878/16189/14562/16992/16194/209590/94185/242700/16323/11479/21926/23832/20308/21812/12772/16199/12984/15977/50930/16157/1616…	85
mmu04611	mmu04611	Platelet activation - Mus musculus (house mouse)	40/2191	125/9325	0.0180382	0.043063	0.0219293	16438/228785/104110/11651/17096/26416/11513/29857/26417/18796/14360/54519/20963/18759/30955/16822/23797/18709/17931/232889/74769/14682/70839/14062/18797/18747/21390/18783/18762/14674/16440/320207/215449/11461/16398/19094/22371/16412/22320/20779	40
mmu04926	mmu04926	Relaxin signaling pathway - Mus musculus (house mouse)	41/2191	129/9325	0.0188771	0.0447506	0.0227887	18126/231991/109689/13614/14696/17395/216869/20662/26420/13618/22340/26395/11475/104110/11651/11911/26416/11513/29857/26417/18035/18796/14701/208647/16476/20663/23797/18709/14710/21812/74769/18797/18747/14702/18762/18033/12915/12827/19094/15461/20779	41
mmu04211	mmu04211	Longevity regulating pathway - Mus musculus (house mouse)	30/2191	90/9325	0.0212942	0.0498038	0.025362	231991/12359/108099/104110/11651/16000/11911/11513/16001/19016/208647/23797/72993/18709/74769/11793/110147/18747/140742/16337/75747/51897/16367/22059/230784/18033/12915/64930/15461/77683	30
Mouse only
	ID	Description	GeneRatio	BgRatio	pvalue	p.adjust	qvalue	geneID	Count
mmu04144	mmu04144	Endocytosis - Mus musculus (house mouse)	102/2191	271/9325	8.4677e-08	1.19606e-06	6.09081e-07	15511/18854/16184/15039/193740/109689/15040/98878/75608/15024/15042/67804/12765/52055/11843/16186/216869/12774/15015/106952/110557/227700/14991/73711/15481/14972/211673/319277/19345/12343/74192/347722/15018/71955/16185/17127/245666/14964/72543/106572/57440/19334/230837/16001/66713/16574/234353/16004/18759/215280/17274/18719/19159/107568/76959/18806/21812/213990/11772/330192/216724/20405/212285/10…	102
mmu05222	mmu05222	Small cell lung cancer - Mus musculus (house mouse)	44/2191	93/9325	3.87198e-07	5.04846e-06	2.57087e-06	18126/12443/17187/13063/23882/12367/17869/20181/19225/12575/11651/12018/19645/22029/18035/17873/11797/14083/23797/18709/22030/16151/13555/12447/74769/11796/22033/12371/107986/22032/11798/12566/16780/22059/16776/18033/226519/16398/12827/19211/11783/242705/16412/22034	44
mmu00100	mmu00100	Steroid biosynthesis - Mus musculus (house mouse)	15/2191	20/9325	1.59795e-06	1.80569e-05	9.19523e-06	74754/16889/13121/20775/66234/235293/13360/16987/14137/15490/223920/18194/13595/20652/73166	15
mmu04919	mmu04919	Thyroid hormone signaling pathway - Mus musculus (house mouse)	50/2191	120/9325	6.92005e-06	6.51638e-05	3.31839e-05	20846/12443/329650/56421/18519/14463/17869/18128/20181/18751/26395/11651/232975/13982/21833/21834/17977/15251/26417/18796/72472/23797/18709/19014/14534/74769/433759/18803/18797/12914/18747/12371/11938/11928/210789/18640/22059/18641/328572/327987/18132/11933/11461/53313/17246/15461/20544/15182/20779/11931	50
mmu04115	mmu04115	p53 signaling pathway - Mus musculus (house mouse)	34/2191	73/9325	1.22438e-05	0.000103766	5.28415e-05	12443/13063/23882/12444/12370/12122/12367/12575/66940/16000/11920/107831/12445/30954/14102/17873/12447/50883/140742/12371/29870/107986/75747/12566/22059/230784/21825/17246/29813/20438/19211/11783/71361/55948	34
mmu05214	mmu05214	Glioma - Mus musculus (house mouse)	34/2191	74/9325	1.75884e-05	0.000138662	7.06121e-05	12443/23882/20662/18751/12575/26395/11651/16000/12018/52163/19645/108058/26417/17873/16001/20663/18590/23797/18709/12314/13555/74769/18803/18591/107986/12315/12322/22059/17246/12323/19211/109880/15461/242705	34
mmu05216	mmu05216	Thyroid cancer - Mus musculus (house mouse)	19/2191	37/9325	0.000210931	0.0013001	0.000662062	12443/23882/17869/20181/12575/26395/76551/12018/26417/17873/19016/27057/21416/107986/59069/22059/12550/109880/15461	19
mmu05220	mmu05220	Chronic myeloid leukemia - Mus musculus (house mouse)	32/2191	76/9325	0.000238877	0.00142069	0.00072347	12443/23882/17869/20662/12575/26395/11651/12018/19645/17127/26417/18035/17873/20663/23797/18709/21812/16151/13017/13555/74769/433759/12402/107986/22059/18033/11350/17246/109880/15461/242705/15182	32
mmu01524	mmu01524	Platinum drug resistance - Mus musculus (house mouse)	33/2191	80/9325	0.000304188	0.00171866	0.000875207	13063/14862/12370/17686/12122/12367/14873/12575/11651/12018/14865/11920/14103/14102/26417/11797/14870/23797/18709/14872/74769/11796/211666/20529/12371/11798/22059/12189/19714/17246/11783/14859/17685	33
mmu04137	mmu04137	Mitophagy - animal - Mus musculus (house mouse)	29/2191	68/9325	0.000355542	0.00197588	0.00100619	17684/26420/22190/57436/14479/11911/13666/12176/56480/15251/20130/17342/16476/213948/13555/13001/11793/233204/71648/52440/22187/245860/226421/228361/22059/12177/15461/67414/20779	29
mmu05144	mmu05144	Malaria - Mus musculus (house mouse)	25/2191	57/9325	0.00053633	0.00252522	0.00128594	81897/21939/16173/15978/16193/15894/20293/12491/17874/20296/71683/16415/27007/17059/20969/16971/21926/24088/16414/16153/18613/21825/22329/21947/16176	25
mmu04650	mmu04650	Natural killer cell mediated cytotoxicity - Mus musculus (house mouse)	45/2191	122/9325	0.000571954	0.00264838	0.00134866	14939/545378/22035/15978/15040/246256/15894/12122/12367/20662/18751/16415/27007/26395/14972/24055/17059/16643/18646/14103/19229/14964/14102/26417/14360/77777/20963/20663/16822/21926/18709/15170/22177/15977/74769/18803/19057/19055/16414/18018/18106/18479/109880/15461/12506	45
mmu05022	mmu05022	Pathways of neurodegeneration - multiple diseases - Mus musculus (house mouse)	141/2191	471/9325	0.000578113	0.00264838	0.00134866	13163/18126/15114/74153/12369/53857/13063/13198/16438/12977/12370/16193/12122/12367/14367/26420/26442/12359/18751/22190/19225/26395/12671/12018/110616/11911/19166/26416/14103/14362/16973/14778/69926/108058/29869/14102/19122/13666/56480/22151/29857/22333/26417/53623/13543/67951/19167/18796/16574/26441/19165/212398/21926/17274/26444/227613/26445/22030/12314/13058/18391/12287/21353/19172/22143/13001…	141
mmu04912	mmu04912	GnRH signaling pathway - Mus musculus (house mouse)	35/2191	90/9325	0.000756178	0.00332915	0.00169533	16438/17387/13653/20662/26420/18751/26395/104110/11911/26416/19229/11513/108058/29857/26417/18796/16476/20663/12314/18806/232889/26399/14682/18797/26406/18747/18783/12315/13712/12322/16440/12323/19094/15461/20779	35
mmu04514	mmu04514	Cell adhesion molecules - Mus musculus (house mouse)	62/2191	183/9325	0.000841279	0.00365633	0.00186194	12524/15039/21939/15040/15024/15042/12737/16409/15894/60533/20970/15015/110557/14991/16415/50723/14972/12562/15018/11658/16456/20969/14964/12483/19280/216856/20343/16728/12525/12477/12526/20612/104099/54167/74048/15002/12555/58235/16414/18566/102657/54725/100529082/58205/20971/630294/18613/14998/58998/171486/22329/15013/16421/20340/12481/12550/21947/20737/16412/14963/60363/69717	62
mmu04910	mmu04910	Insulin signaling pathway - Mus musculus (house mouse)	49/2191	139/9325	0.00108198	0.00457898	0.00233179	12703/110095/15275/19087/20662/26420/228966/108099/26395/11651/216233/100705/107476/19088/12702/16890/26417/14936/244416/18759/105651/20663/23797/18709/104215/12314/14104/74769/14251/14252/74551/19085/18747/12402/16337/12315/19309/13712/16367/18762/212032/208650/20411/23921/64930/109880/15461/107746/106628	49
mmu03050	mmu03050	Proteasome - Mus musculus (house mouse)	21/2191	47/9325	0.00109409	0.00457898	0.00233179	19171/16912/19186/15978/16913/621823/19188/26442/103554/19166/19167/26441/26444/26445/228769/19172/26443/59029/19185/26446/66537	21
mmu04660	mmu04660	T cell receptor signaling pathway - Mus musculus (house mouse)	44/2191	122/9325	0.00112153	0.00463658	0.00236112	15978/18037/20662/26420/26410/26395/11651/108723/26416/18036/29857/71978/26417/18035/14360/16189/16476/20663/16822/18761/23797/21926/18709/15170/16151/16428/74769/12525/12477/18803/12526/19057/19055/54167/18018/18566/21770/16153/18479/18033/208650/19094/15461/21947	44
mmu00760	mmu00760	Nicotinate and nicotinamide metabolism - Mus musculus (house mouse)	19/2191	42/9325	0.00155855	0.00621588	0.00316536	18950/11872/12182/59027/667034/12494/68346/226518/50773/23959/64383/192185/75387/67725/18115/225994/76952/18605/68646	19
mmu05168	mmu05168	Herpes simplex virus 1 infection - Mus musculus (house mouse)	135/2191	459/9325	0.0016129	0.00628473	0.00320042	13163/54123/142980/20846/18854/69550/81897/20847/15039/246727/19106/71586/23961/20684/21354/15978/15040/13063/21356/12370/15024/15042/16193/246730/23960/16391/21355/20293/17874/12122/12367/15015/20296/246728/214763/110557/14991/20304/14972/11651/12010/24014/16452/12018/12702/15018/14103/14964/22719/408067/14102/243834/332579/13666/56480/272347/18035/11797/22751/67911/20383/16992/20963/23797/21926…	135
mmu05213	mmu05213	Endometrial cancer - Mus musculus (house mouse)	24/2191	58/9325	0.00184527	0.00693732	0.00353274	12443/23882/17869/20662/12575/26395/11651/12018/26417/17873/20663/23797/18709/21416/74769/12371/107986/13712/22059/12385/19211/12550/109880/15461	24
mmu00450	mmu00450	Selenocompound metabolism - Mus musculus (house mouse)	10/2191	17/9325	0.00186223	0.00693732	0.00353274	20768/216443/23972/212679/50493/23971/214580/238505/229905/70266	10
mmu04971	mmu04971	Gastric acid secretion - Mus musculus (house mouse)	29/2191	75/9325	0.00229282	0.00811906	0.00413453	16438/16518/228785/18751/104110/12671/232975/22350/11513/108058/18796/12314/12349/14682/18797/18747/12315/11928/12322/110895/16440/16513/11933/11461/12323/56379/16517/20544/11931	29
mmu01212	mmu01212	Fatty acid metabolism - Mus musculus (house mouse)	25/2191	62/9325	0.0022992	0.00811906	0.00413453	20250/76267/15488/54397/107476/11370/11363/66885/52538/93747/11409/106529/56348/14104/15107/57874/54326/11364/56473/54325/11430/74559/80911/74205/19063	25
mmu01523	mmu01523	Antifolate resistance - Mus musculus (house mouse)	14/2191	29/9325	0.00304004	0.0104098	0.00530107	16193/108037/13361/17769/17250/14590/21926/76408/16151/14287/27416/239273/18033/16176	14
mmu04960	mmu04960	Aldosterone-regulated sodium reabsorption - Mus musculus (house mouse)	17/2191	38/9325	0.00314	0.0105392	0.00536696	18751/232975/16000/20393/26417/18709/74769/16337/11928/16367/20276/108017/11933/110784/56379/55948/11931	17
mmu00511	mmu00511	Other glycan degradation - Mus musculus (house mouse)	10/2191	18/9325	0.00331329	0.0109049	0.0055532	110173/15211/15212/217364/11593/66848/50877/17160/73744/17159	10
mmu00280	mmu00280	Valine, leucine and isoleucine degradation - Mus musculus (house mouse)	23/2191	57/9325	0.00334989	0.0109194	0.00556055	72535/56752/11669/12036/104776/66904/78894/208715/12035/73724/66885/52538/93747/11409/15107/78038/11364/17850/15108/56357/11671/67041/66948	23
mmu04720	mmu04720	Long-term potentiation - Mus musculus (house mouse)	26/2191	67/9325	0.00356438	0.0113993	0.00580496	16438/18751/26395/11911/108058/26417/18796/20111/12314/14682/19057/18797/19055/12914/18747/20112/12315/12322/16440/328572/215449/14816/12323/109880/15461/14813	26
mmu00531	mmu00531	Glycosaminoglycan degradation - Mus musculus (house mouse)	11/2191	21/9325	0.00381821	0.0119849	0.00610319	110006/15442/15211/15212/27029/52120/27419/15587/15931/75612/15932	11
mmu00770	mmu00770	Pantothenate and CoA biosynthesis - Mus musculus (house mouse)	11/2191	21/9325	0.00381821	0.0119849	0.00610319	72535/11669/12036/12035/75735/66812/246277/26464/71743/11671/18605	11
mmu05143	mmu05143	African trypanosomiasis - Mus musculus (house mouse)	17/2191	39/9325	0.00436613	0.0134556	0.0068521	81897/16173/15978/16193/15894/17874/15930/18751/14103/14102/18796/21926/14682/18797/16153/22329/16176	17
mmu05340	mmu05340	Primary immunodeficiency - Mus musculus (house mouse)	16/2191	36/9325	0.00445953	0.0136196	0.00693563	21939/21354/21355/16186/53970/17060/11634/16453/227525/16151/12525/12526/54167/72049/21947/12265	16
mmu00562	mmu00562	Inositol phosphate metabolism - Mus musculus (house mouse)	27/2191	72/9325	0.00523205	0.0155585	0.00792295	16329/71780/21991/104776/17330/217837/18796/170835/17772/84095/30955/18719/74769/18803/18797/20975/320634/108083/74302/64436/97287/320404/19062/19211/101490/16330/240752	27
mmu05218	mmu05218	Melanoma - Mus musculus (house mouse)	27/2191	72/9325	0.00523205	0.0155585	0.00792295	12443/23882/12575/26395/11651/16000/12018/19645/26417/17873/17342/16001/18590/23797/18709/14182/13555/74769/18591/107986/22059/17246/19211/12550/109880/15461/242705	27
mmu00670	mmu00670	One carbon pool by folate - Mus musculus (house mouse)	10/2191	19/9325	0.00553534	0.0161766	0.00823771	17768/108037/13361/17769/107747/270685/665563/238505/100039707/434437	10
mmu00513	mmu00513	Various types of N-glycan biosynthesis - Mus musculus (house mouse)	18/2191	43/9325	0.00571391	0.0164154	0.00835933	140481/230815/269181/17308/17158/15211/103963/15212/103534/67075/56737/68292/20441/53618/330671/67574/102580/17156	18
mmu00500	mmu00500	Starch and sucrose metabolism - Mus musculus (house mouse)	15/2191	34/9325	0.00633621	0.0180502	0.00919185	110095/15275/27357/77559/14387/14936/66681/19309/74185/72157/212032/216558/70974/232714/18605	15
mmu04922	mmu04922	Glucagon signaling pathway - Mus musculus (house mouse)	36/2191	104/9325	0.006517	0.0184105	0.00937533	231991/16438/110095/56421/108099/11651/100705/11911/107476/18648/108058/14936/18796/208647/23797/12314/56012/14682/19057/74551/18797/19055/12914/18747/104570/12315/56420/19309/12322/16440/18641/328572/12323/18746/68734/235344	36
mmu04979	mmu04979	Cholesterol metabolism - Mus musculus (house mouse)	20/2191	50/9325	0.00675315	0.01892	0.00963477	16891/12257/16956/20661/12491/16889/20778/11816/59045/79196/67963/22333/57875/16971/223920/18830/100017/56491/20652/16835	20
mmu04012	mmu04012	ErbB signaling pathway - Mus musculus (house mouse)	30/2191	84/9325	0.00756401	0.0209031	0.0106446	17869/20662/26420/18751/12575/26395/11651/14388/108058/26417/14083/16476/20663/23797/18709/74769/18803/12402/12223/13712/12322/18479/83961/208650/11350/12323/109880/15461/13867/20779	30
mmu00010	mmu00010	Glycolysis / Gluconeogenesis - Mus musculus (house mouse)	25/2191	67/9325	0.0075843	0.0209031	0.0106446	72535/56752/56421/15275/67689/11669/21991/18648/11676/17330/68738/13806/56012/319625/74551/66681/18655/72157/212032/18641/11671/433182/18746/13808/11522	25
mmu04371	mmu04371	Apelin signaling pathway - Mus musculus (house mouse)	45/2191	137/9325	0.0076825	0.021003	0.0106955	18126/12443/23796/14696/16438/17259/13653/228785/108099/26395/11475/104110/11651/17127/11513/20750/16890/26417/20130/18796/14701/15184/30955/23797/12314/14710/16449/21812/14682/18797/208727/18747/12315/14702/14674/16440/320207/20191/30878/21780/20190/12550/15461/20544/20541	45
mmu04921	mmu04921	Oxytocin signaling pathway - Mus musculus (house mouse)	49/2191	153/9325	0.00946932	0.0248845	0.0126721	12443/16438/16518/228785/18751/13631/108099/19225/12575/26395/104110/12297/18160/52163/12494/11513/108058/26417/18796/16476/30955/12314/12295/17931/232889/14682/19057/12296/18797/19055/18747/329251/18783/12315/18018/13712/12298/12322/19735/16440/320207/20191/28240/11461/12323/20190/15461/319734/20779	49
mmu05320	mmu05320	Autoimmune thyroid disease - Mus musculus (house mouse)	28/2191	79/9325	0.010819	0.0279974	0.0142573	12524/14939/15039/21939/15040/15024/15042/15015/110557/14991/14972/18646/15018/14103/14964/14102/16189/21819/12477/15002/100529082/16153/630294/14998/15013/21947/14963/69717	28
mmu04120	mmu04120	Ubiquitin mediated proteolysis - Mus musculus (house mouse)	47/2191	147/9325	0.0112433	0.0288749	0.0147042	12703/18854/74153/73998/50868/22190/17318/68729/12702/74126/50754/11797/106052/14897/242521/11634/235439/107568/22194/66156/109161/70093/11796/71745/103583/12402/22201/22187/107986/56469/11798/67345/245350/66105/12189/208650/216080/52563/56791/17246/20438/69288/140629/22193/66515/22034/22192	47
mmu04670	mmu04670	Leukocyte transendothelial migration - Mus musculus (house mouse)	39/2191	119/9325	0.0129538	0.0327713	0.0166884	17395/12737/16409/15894/18751/16415/12562/22350/26416/19229/16456/29857/12388/14083/18709/13058/74734/17970/21838/17698/16428/74769/18803/11855/22165/16414/109711/18613/17972/12385/13057/215449/171486/22329/11461/19303/19094/16412/60363	39
mmu04925	mmu04925	Aldosterone synthesis and secretion - Mus musculus (house mouse)	34/2191	102/9325	0.0149166	0.0369103	0.0187961	231991/16438/381290/20778/18751/18227/104110/58226/232975/18160/52163/11911/11513/108058/16890/18796/208647/12314/231871/13070/14682/18797/18747/12315/11928/12322/15370/16440/239556/11933/12915/12323/16835/11931	34
mmu04917	mmu04917	Prolactin signaling pathway - Mus musculus (house mouse)	26/2191	74/9325	0.0154735	0.0377376	0.0192174	12703/20846/12443/12700/16362/12444/20662/26420/20848/26395/11651/16452/216233/13982/26416/12702/29857/26417/20663/23797/18709/74769/18033/19094/15461/20779	26
mmu00600	mmu00600	Sphingolipid metabolism - Mus musculus (house mouse)	20/2191	54/9325	0.0173946	0.0418212	0.0212969	54447/208449/67916/14420/15211/56336/11886/15212/11883/56386/13244/433323/20597/19156/76893/71949/70750/11605/50877/67260	20
mmu05017	mmu05017	Spinocerebellar ataxia - Mus musculus (house mouse)	44/2191	141/9325	0.0213025	0.0498038	0.025362	13063/16438/26420/26442/18751/11651/110616/19166/29869/22333/53623/19167/18796/26441/23797/18709/26444/26445/22030/67134/19172/74769/14682/18797/20238/51897/11938/19664/228361/26443/74781/59029/16440/20239/76559/53313/19185/14816/20190/80913/26446/14813/114896/54138	44

## Sheet: Fig 3b
		IFNAR Mouse
		E511	E521	E531
Blood	huIfnar2	74.1365	146.531	142.458
Liver	huIfnar2	87.7667	132.787	119.381
Spleen	huIfnar2	81.5586	99.8988	95.2247
Lung	huIfnar2	28.315	77.9706	49.2851
Kidney	huIfnar2	13.1498	30.8627	32.9999
Heart	huIfnar2	14.3472	26.4904	20.1603
Muscle	huIfnar2	4.43391	9.47023	8.43477
Intestine	huIfnar2	12.196	16.2553	13.6707
Brain	huIfnar2	6.74524	23.3693	16.4447

## Sheet: Fig 3d
PBMC	Liver	Spleen
Cxcl10	Gm4841	Ccl12
Siglec1	Gm12185	Mmp13
Apod	Rnf225	Gfap
Gm5960	Ifit2	Ccl2
Nes	Oas3	Sct
Ifi205	Apol10b	4930430E12Rik
Kcnab1	Phf11a	Gbp10
Ifi44	Phf11b	Trim10
Spon1	Misp	Sowaha
Acod1	Tgtp2	Ifit3b
Creb5	Cxcl9	Lipg
Art3	E130310I04Rik	Ifit2
Trim30c	Hcar2	Erfe
Ifit3b	Dmtn	Plek2
Fcgr1	Sidt1	Gbp11
Ifit3	Gbp2	Ifit3
Aplnr	Socs1	Ifi44
C1qc	Gm28347	Gm5960
Ccrl2	Atp10a	Tmod1
C1qb	Mx1	Apod
Oas1g	Gm5431	Slc4a1
Ifit1	Abcd2	Mx1
Elf3	Cxcl10	Tac2
Fap	Slfn4	Pklr
Cxcl11	H19	Gypa
Slfn4	Gbp4	Gm12185
Ifi203-ps	Gm13822	Oas1g
Gm5431	Ccrl2	5430401H09Rik
Ifit1bl1	Sectm1a	Tmcc2
Muc4	Gbp5	Gm15056
Usp18	Slc1a1	Epb42
Ifit2	Gbp11	Sh2d1b2
Phf11d	Rfx4	Phyhip
Clic5	Ms4a4c	Gzmb
Olfr56	Ldb3	Ccdc92b
Ifi204	Rps23rg1	Slc38a5
Gm47242	Gbp8	Rhd
Igfbp5	Inka2	Irf7
Ms4a6d	Panx1	Cd209a
Adgb	BC023105	Add2
Mx1	Cd274	Tspan8
4930512H18Rik	Bmper	Spp1
Islr	Magix	Gm5431
Gm9573	Ccl2	Sptb
Sdc3	Hap1	Gm47242
Cxcl2	9930111J21Rik2	Ank1
Mx2	Ifit3b	Trim58
Spp1	Batf2	Usp18
Ccl2	Syt3	Btnl10
Muc20	Ly6c2	Oas2
Spint1	Flrt1	Gm13822
Gm6545	Tuba8	Ifit1bl1
Gbp2	Phf11d	Gm6545
Ifi207	Sfrp1	Ifit1
Car13	Tlr9	Gfra1
Iigp1	Nrg1	Slc25a21
Gpr141b	Notum	Sox6
Upk3bl	Tmem171	Fn3k
Ptgds	F830016B08Rik	Oasl2
Axl	Olfr56	Oasl1
Plet1	Gm39556	Slfn14
Calml3	Tnfsf10	Hba-a2
Aif1	Ddias	Tlcd4
Gbp10	Phlda3	Redrum
Ddx60	Slco1b2	Cxcl9
Phf11a	Cmpk2	Cdh8
Ifi211	Car14	Erv3
Irf7	H1f3	Slfn4
Gm4951	Gm4756	Ifi211
Cmpk2	Cd300lg	Phf11d
Trim10	Gmpr	Ms4a6d
Gm45418	Ifit3	Olfr56
Gm13822	Mfsd2a	Rhag
Gm46344	Rsad2	Hbq1b
Stra6	Oas2	Mx2
Ifih1	Emp1	Car2
Gm18679	Gbp9	Snca
Ccn3	2310043P16Rik	Tspo2
Batf2	Ar	Klf1
Plau	Plin4	Fabp3
Apoa1	Chrna2	Kel
4930599N23Rik	Sult2a1	Cyp21a1
Oasl1	Plekha4	Hemgn
Gatm	St6galnac4	Apol8
Tgtp2	Cd163	Acod1
C1qa	Plin5	Spta1
Parp12	Gm15348	Tgtp1
Slc5a1	Cux2	1700006J14Rik
Gm12185	Neurl2	Gm867
Rab7b	Tnfrsf12a	4930512H18Rik
Prss22	Cxcl11	Hpx
Rbp1	Hao2	Alas2
Ddx4	Rhoc	Cldn13
Ank1	Atf3	Bex4
Ecrg4	Slfn1	Drd4
Slfn5	Isg20	Phf11a
Adgrb1	Gtse1	Ifi213
Gypa	Ddit4l	Car1
Prss27	Blnk	Cd209e
Prxl2a	Ak7	Il1rn
Il1a	Gm44867	Abca9
Map1b	Cabp4	Cd163
Ly6c2	Gm31583	Trim30c
AI661453	Sftpd	Cyp4b1-ps2
Col6a2	Angptl8	Abcg4
Slfn3	Atp8b5	Cacna1g
Oas3	Gm4070	Ccl4
n-R5s29	Pycard	1300017J02Rik
Disp3	Mybl1	Gm43635
Mal	Fn3k	Zbp1
Slc4a1	Tlr2	Ifi204
Mab21l4	Gm38832	Gm43068
Clca3a1	H1f4	Gm46519
Slfn9	Isg15	Gm4841
Sash1	Mapt	Slc30a10
Oas1a	Hacl1	Clstn3
Adap2	Msl3l2	Btnl5-ps
Plekhs1	Endod1	Folh1
Enpp3	Gm19619	Ypel4
Oasl2	Gm45051	Gm45418
Tspo2	Oasl1	Ermap
Zbp1	Clec4g	Hba-a1
Sult6b1	Itprip	Samd11
Apol11b	BC048559	Pkhd1l1
Epn3	9530082P21Rik	Ces2g
Aldh1a2	St14	Wnt2
Lratd1	Tlr6	Bpgm
Tspan1	Crybb3	Hbb-bt
Oas2	Rtn4rl2	Misp
Mrc2	Fabp1	Slc2a4
Clec4a4	Ttbk1	Cdr2
B230303A05Rik	Ccl4	Sh3yl1
Gm8000	Stard4	Oas3
Gbp7	B630019A10Rik	Oas1a
Gm16894	4933412E12Rik	Art4
Serpina3f	Serpinb6b	Ddx60
Apoa2	Ly6c1	Nags
Hspa1a	Trim30b	Abcb4
Prss8	Slfn9	Hbb-bs
Gm18853	Gm36026	Gm10371
Gm36043	Gm12250	Gstm5
Col1a2	Tgtp1	Dmtn
Rnf213	Ifi211	Slfn5
Sulf1	Btg2	Gbp2b
Cdkn1a	E330011O21Rik	A730036I17Rik
Ly6i	Unc93a2	Cxcl10
Herc6	Ifi205	Alox15
Gm12250	Gm16589	BC023105
Lpl	Elf3	Gbp6
Tspan33	Lgr5	Prss50
Krt13	Samhd1	Ackr1
Nbl1	Spats2l	Fech
Emp1	Dnah1	Gm14199
Mlkl	Gucy2c	Fcgr4
Tnfrsf11a	Cdkn1a	Sec14l2
Gbp6	Esco2	AC147806.1
Krt19	Lhfpl2	Gm18752
Gm38357	Hyal3	Acmsd
Casp12	Nek5	Cd209d
Gm10392	Itga8	Aqp1
Phf11b	Tnfaip8l1	Fcgr1
Il18bp	Gm8995	Ly6c2
Col12a1	Ift88	A330040F15Rik
Col3a1	Ehd4	Slc43a1
Csta1	Ifit1bl2	Il10
Ccnd1	Slc13a5	Mgst3
Bst2	Gm28068	Tfr2
Fgb	Adra1a	Gm5970
Cldn23	Gm17251	Mcf2
Fstl1	Adamts7	C1qtnf12
Tlr3	Trim12a	Il22ra2
Kitl	Gm19696	Phf11b
Slc16a9	Acss3	2600006K01Rik
Znfx1	Cpsf4l	Fhdc1
Hap1	Erbb4	Csdc2
Nlgn2	Meox1	A530064D06Rik
Slc43a3	G530011O06Rik	Tfdp2
Irgm1	Gas1	Majin
9130208D14Rik	1200007C13Rik	Vcan
Entpd4b	Aqp8	Iigp1
Lgals3bp	Gm43667	Kcnj9
Rilpl1	Slamf7	Gm37527
Gsta4	Cyp17a1	Slfn1
Alb	Oas1b	Clec4g
Ntn4	Rnf135	BC021767
Tmc3	Lad1	Aldh1a7
Eppk1	Igtp	Ifi206
Ccl4	Gm4952	F930017D23Rik
Csf1	Il18bp	Gm15816
Tgtp1	Mlkl	Gm12250
Rsad2	Gzmb	Kazald1
AC147806.1	Fbxw17	Pip5k1b
Ube2c	Tlr3	Tgtp2
Nectin4	Gm44787	Brinp2
Klra13-ps	Tmem106a	Ifi208
Cstdc5	Car3	Tal1
Gm37347	Trim30a	Ms4a4c
Lrrc75a	Gria3	Ifi203-ps
Bco2	Rmi2	Gm16092
Ifitm3	Ifi206	Apol9a
Gm45223	Zbp1	Cpne4
Dab2	Gm26588	Zfp872
Uaca	Upp1	Reep6
Gm29126	Sp110	Prokr1
Lekr1	Aox3	Nos1
A930037H05Rik	Gm10605	Epor
Car2	Trmt9b	Atp7b
Dhrs11	Fam217b	Ifi214
Rhou	Gm6450	Fam110c
Col1a1	2700069I18Rik	Zg16
Aox1	Cyp8b1	Gm44861
Hebp1	Kazald1	Apol11b
Il27	Usp18	Hbq1a
Cd274	Plaur	4930599N23Rik
Epb42	Kcnj10	Ctse
Upk1b	Ifi209	G530011O06Rik
Ankrd66	Bcl2l14	Garem1
Msr1	Chp2	Gm35551
Col5a2	Abca8a	Ctsf
Gpnmb	Plscr2	Pdzk1ip1
Gm15408	Sp100	Snx31
Extl1	Gm5873	Bst2
Dnmt3c	H2-Q6	Rnf213
Cdh11	H2-Q5	Gm49730
Lacc1	Abhd15	Slfn8
Bmyc	Slfn8	Dnm1
Dcn	Gm16035	Gm15931
Ccr6	Sspn	Nrip3
Psca	Hmgcs1	Gbp2
Lif	Car5a	Gm40685
Tsku	Scnn1a	Rtp4
Slc7a8	Oit3	Pla2g2f
Mgp	Dusp28	Xaf1
Tmeff2	Reep1	Ak7
Rtp4	Ehd3	Nqo1
Serpinh1	Galnt18	Cbr2
Trim30d	Tlcd4	Steap3
Bcas3os1	Cnmd	Lilr4b
Ptges	Inpp1	Gfi1b
Clec5a	Adgrl4	Dyrk3
Tor3a	Mycl	Herc6
Bahcc1	Gm17196	Gata1
Fgd5	G0s2	Sult6b1
Irgm2	Gm3788	Tspan33
Gm13080	Gng7	Hs3st2
Rgs11	Dtna	Cox6b2
F830208F22Rik	Gm20559	Phf11c
9930111J21Rik1	Mvd	Ly6a
H2-T22	Knstrn	Gm44339
Ifi213	Adam23	A730089K16Rik
Fermt2	mt-Tg	Gm15774
Gbp5	Gm12337	2210414B05Rik
Frmd4a	CT010467.2	2810030D12Rik
A530064D06Rik	Gm10642	Gpr33
Igtp	Rad51b	Arsj
Mill2	Scn8a	Ptpru
Nccrp1	Syt12	Dhx58
Ifi206	Cyp4a14	Gdf15
Saa3	Znfx1	Hmbs
Slc38a5	Rad54b	Frem1
Dhx58os	Nrtn	Pheta2
Sstr4	Map10	Clec12b
1700023B13Rik	4930405A21Rik	Svip
Cd34	Alpl	Mboat2
Eif2ak2	Csrp1	Tor3a
Gm15931	Angptl2	Gls2
Foxc1	Gls2	Hmgb3
Cdcp1	Casp12	Eppk1
Ctsf	Slc6a9	Nat8l
AW011738	Spred3	Epx
Tmem106a	Idi1	Ear6
Vldlr	Jun	Isg15
Cd59a	Hr	Ifih1
Slfn8	Daxx	Gm20161
9430034N14Rik	1810024B03Rik	Fgfr4
Sparc	Sp140	Gm4951
Xaf1	A530064D06Rik	Nipa1
Rbpj-ps3	Irx3	6030468B19Rik
Gm14267	Slco3a1	Ly6i
Ly6c1	E030037K01Rik	Nfe2
Gm16464	Polk	AA467197
Ly6a	Btc	Zfp365
Stat2	Derl3	Dusp8
Bcat1	1500026H17Rik	Irgm1
Etl4	Ifi204	Gm12065
Prrt4	Parp16	Tent5c
C4b	Tymp	Syngr1
Stra6l	Odf3b	Sh3tc2
Dhx58	Psat1	Fer1l6
Gm371	Lpl	Slfn9
Ocln	Gm44751	Ranbp17
Med12l	Herc6	Slc22a4
Soga1	Kifc2	Gm43904
Trim30a	9030616G12Rik	Atp1b2
Mpdz	Ms4a6b	Ifi205
Hagh	Gvin1	Ube2o
Strip2	Trem2	Mlkl
Ccr5	Slamf9	Trim30d
Cmklr1	Tnf	Serpina3f
Gvin1	Rnf186	Asprv1
Ifi27l2a	Lama3	Gpd1
AA467197	Kcna2	Lix1
Ifi47	Treml2	Emilin2
Hspb1	Fchsd1	Smim1
Slc9a2	Acaa1b	Clec2l
Hspa1b	Naaladl2	Phf11
Car7	Gm19705	Mrc1
Bmp4	Stx1b	Mylk3
Plk3	4430402I18Rik	Pcyt1b
Pls3	Asap3	Gbp4
Podxl	Pfkfb3	Trim30a
Abi3bp	Mtss2	2610027K06Rik
Lnx1	Slco1a4	Il1rl1
Fcgr4	Rpl3-ps1	Sphk1
Glrx5	Rflnb	Oas1e
Gpr141	Slc17a2	Parp12
Frmd5	Mgll	Slc39a8
Scel	Gbp7	Aldh1a1
Tmem171	Eif4e3	Kcnj16
Atf3	Gm31718	Tmprss2
Tnfaip6	Peg10	Xdh
Gm4070	Acot3	Mettl24
Ifi208	Tmem154	Dhrs11
Best1	Gm47889	Gpr153
Gm44292	E230016M11Rik	Fam220a
Bpgm	Rbm43	Tcf23
Epha2	Clic3	Slamf9
Col6a1	Hsd3b2	4933431E20Rik
Fcer2a	Srgap3	Sdsl
Fmo2	Dapp1	Gm16867
Syt8	A830052D11Rik	Ly6c1
Grn	Hykk	Pianp
Ppm1j	Dop1b	Gm35867
Fscn1	Oas1c	Scara5
Naip1	5730414N17Rik	Il12rb1
Paqr9	Gck	Mir8116
Bmp6	Gbp10	Igtp
Parp14	Slc9a9	Pde7b
Fnip2	Gm22009	Cmpk2
Bex6	Nr1h5	Siglecf
Tnfsf10	Fgl2	Gm2065
Zfp750	BC048644	Col8a2
Gm37592	Gm13657	Trim6
Gm8225	Saa3	Dpf3
Ntn1	B330016D10Rik	Fcgbp
Gm45471	Zap70	Tmem63c
Ms4a4c	H2-Q4	Inpp5j
Gm24270	Uba7	Gm16268
Adam33	Nxpe2	Cxcl12
AC147806.2	Gm14597	Slc25a37
Gla	Gm17435	Gm9869
Ttbk1	Ddah1	Ifitm3
Igfbp6	H2-T10	Ccl19-ps3
Fgl2	Ccdc30	Abcb10
Flt1	Gm15540	Specc1
Tlr7	Tnnc1	Ifi47
Gm46224	Pank1	Ccdc173
Agrn	Spef1	Epdr1
Slc4a10	Gm36264	Kcng2
Mapk4	Dpys	Cdhr5
Ffar2	Gm48878	Edn3
Mapk12	Adgrl1	Ccl11
Timp3	Pqlc3	Rgcc
Lrg1	Aftph	Gm12188
Bmp1	4833445I07Rik	Apol9b
Smoc2	Rab30	Gm50492
Mthfr	Rps26-ps1	Cpox
Plac8	Gbp3	Popdc2
Mafb	Serpinb9	Ifi207
Gbp11	Rab19	Eif2ak2
Gm6034	Oasl2	Gm15915
Gzmb	Tmprss4	Mcpt4
4930459C07Rik	Aida	Plekha4
Adgrf5	Gm16573	Crisp3
Ptgs2	Tcirg1	Pla1a
Rbp4	Gm19684	Phospho1
Slit1	Aen	Gm35853
Igfbp7	Ms4a6d	Tmem255a
Ly6a2	Mrc1	Gm50431
1600014C10Rik	A730011C13Rik	Ccl3
Stac2	Gm10030	Agmo
Hpse2	Slc25a34	Dusp26
F830016B08Rik	Gpat2	C530008M17Rik
Isg15	Ifi213	Gm4070
Foxc2	H2-M3	Zfp808
Cped1	Lysmd2	A930037H05Rik
Il1rn	Slc26a10	Galnt16
Mal2	Ifi207	Slc6a9
Art2a	Stc1	Atf3
Alpl	Zfp750	Kcnj10
Nod2	Art3	St3gal5
Mpeg1	H2bc7	Ndufa4l2
Il15	Gm20300	Tfrc
Ccdc146	Gm49024	Cd59b
Trim6	Gm27216	Gla
Fam210b	Gdf15	Gvin1
Zfp365	Thbs1	Prxl2a
Eps8l2	Igip	Gm6277
Prdx2	Zfas1	Ifi209
Gm49960	Ccl5	Htra3
Armcx1	Cxcl14	A730011C13Rik
Gm35290	Trim30c	Spire1
Dagla	Ppp1r1b	Ptgfr
S100a16	Sell	Cfb
Nfib	A930038B10Rik	Gm44509
Trafd1	Reps2	Gm16793
Samd11	Mthfd2	Gm9895
Ly6g	Nox4	Rfx2
Slc7a11	Epsti1	Gpr85
Ripply3	Pde4c	Mfsd2b
BC023105	Kdr	Pcsk6
Ttc39c	Lor	Gpc6
4930519L02Rik	Casz1	Gm6213
Fmnl2	Gm3571	Chst13
Parva	H2bc6	Prkar2b
Gm31718	Abcb11	6030445D17Rik
Matk	Gchfr	Gm49967
Fcnb	Gm47155	Slc16a10
Gca	Gm7665	C1qtnf9
Slc15a3	Xdh	Snx22
Gbp3	Fads2	Dennd2c
Gm19684	Msmo1	Ppp1r9a
Lag3	Btg3	Samd14
B430306N03Rik	Angpt1	Gdf10
Gm28068	Pacsin1	AK157302
Zfp993	Gm3787	9330175E14Rik
Ccin	Lgals4	Daxx
A330040F15Rik	Cd300lf	Gm10359
H2ac4	Serpinb1a	Cd69
Gm38220	Gm20337	Bcat1
Tlr9	Gm13502	Sybu
Msrb3	Fbxl21	Stard10
Fgd4	Rps6kc1	Socs1
Misp	Ncald	H2-T22
Gm20689	Plxnc1	Ano1
Cdr2	Acot1	Gpnmb
Osmr	Ildr2	Ifi27l2a
Cav2	Aqp9	Ighv1-71
H2ac7	Rgs16	Trim30b
F930017D23Rik	Gnmt	A530021J07Rik
Ifit1bl2	Tap2	Mmp12
Apbb1	Acsl1	Kcnh1
Pamr1	Pcp4l1	Gsta4
Bgn	Smpd3	Cited4
Trf	Dio3os	Tnfsf10
Hey1	Gm3734	Actn3
Ltk	Il3ra	Gnao1
Dusp8	BC147527	Lgals3bp
Gm37233	Agxt	BC147527
Cox6a2	Cacna1d	Gm16464
P2ry12	Pparg	Myh10
Ighv11-2	Alpk1	Epb41
Mmrn2	Mmgt1	Atp2b4
Il18	Gm10736	Serpine1
Osbpl10	Lcn2	Ptgs2
Spta1	Parp11	Vwa3b
Il1r2	Gm42067	Lrrn3
P2ry13	Mpeg1	Parp14
Muc1	Nrep	Ms4a4d
Marcksl1	Hat1	4930412C18Rik
Nampt	Parp3	Retnlg
Olfr1393	Rgs12	Gbp7
Dmtn	Nt5dc2	AC147806.2
Kif18b	Slc4a4	Ddx4
Slc6a19	Trp53inp1	Ccr10
4930479D17Rik	Tnfrsf23	Sult1a1
Sema6b	Pgap1	Stat2
Phf11	Sema6a	AW011738
Plpp1	Nr1i3	Cacnb3
Plagl1	Ccl27a	1600014C10Rik
Cma1	Art4	Rbfox3
Nek2	Tor3a	Cyp8b1
Gm37886	Tmem204	Arhgap8
Ddx58	Cdc20	Fscn1
Shank1	Aldh18a1	Il6
Gm1966	B230307C23Rik	Reps2
Gm33424	Scimp	Rilpl1
Gm2574	Ccdc120	Kcnd3
Gm43181	Hdc	Trib3
P2ry14	Dhx58	Fgfbp3
Dll4	Sp5	Gm8113
Gm24187	Tlcd5	Tlr7
Kdm6bos	4930452B06Rik	Gbp5
Gm4759	Gm14023	Spon1
Daxx	Meiob	Cd274
Cnksr1	Ddx60	Gm34084
Ccdc150	Apoa4	Bcl2l14
Gm43029	1700061I17Rik	Ido1
Hcar2	Eef1akmt4	Cd200r4
Adamts1	Slfn5	Plau
Fn1	Prss53	Gda
Tgm2	H2ac6	Arg1
Phf11c	Slc34a2	Abcc3
H2-T24	Saa2	Gm10553
Snca	Ifi44	C2
Dapl1	Crybg2	Isca1
Psrc1	Gm11967	Gm20900
Gm49131	Gm10138	Ccdc136
Atp7a	Ifit1	Mir1943
Cysltr2	Psmb9	Lacc1
Cysltr1	Smc1b	Gbp9
I730030J21Rik	1110020A21Rik	Ccdc68
Mir6973a	Pctp	Ddx58
Pnpo	Tmem44	Fn3krp
Lrrc70	Ncam2	Ablim3
4930550C14Rik	Akr1b3	Arrb1
Slamf9	Ak4	Rgs1
Gm43769	Cerkl	Gm37712
Myof	Ly6d	Myorg
Lamb2	Rbl1	Nme4
Gm49405	Gm28229	Arc
Tlr13	Zfp296	Oas1b
Kdr	Gm26982	Gm18301
Cxcl16	Kctd17	Parp9
Mmp14	Aqp1	Aoah
Asph	Rnf19b	Dnaja4
Armcx6	Chadl	Ifi203
Gm45548	Pml	Ssx2ip
Klk8	Rps6ka2	Gpr141b
Gm4152	Cth	Reln
Ackr3	Eln	Cys1
Pxdc1	Ccdc3	2500002B13Rik
Ankmy1	Lmbrd2	Limch1
Nuf2	Bbs4	AC167036.1
Gm8546	Sdk1	Setdb2
Tdrd7	Dusp2	Cnga1
Aoah	Gm26569	C130026I21Rik
Gm42658	Ifi208	Glrx5
Tmem132b	Sptb	Samd5
Cpne5	Ankub1	Mpp2
Slfn10-ps	Tmem184b	Pfkm
Setdb2	mt-Nd3	Nyap1
Gm44401	Slc16a7	Stat1
Dtx3l	Hectd2os	Cadm2
Gbp9	2310043M15Rik	Hpgd
Msh5	Enpp4	Cd14
Gm42462	Igfbp3	Il15
Igfbp3	Angpt2	Samd9l
Inka1	Gm28876	Clcn2
Mgst3	Mx2	Trafd1
Cavin3	Hmgcs2	Zscan10
Gm44667	Pccb	Adgrl3
Blvrb	Ggnbp1	Mip
Krt7	Unc45b	Gabra3
Trim7	Irgm2	Abcg2
Smim40	Etnppl	Agtr1a
Rpsa-ps9	Gm37254	Nox1
Lair1	Casp4	Htr2a
Car15	Asns	Fam171a2
Clec1a	Adgrf1	Gm10432
Pira2	Prok1	Prg2
Pmaip1	Syne4	Trf
4930455G09Rik	Dbnl	Ighv1-7
Serpinc1	H3c11	Gm30948
Galnt3	Kif26a	Islr2
Arhgef40	Paxx	Il7
Tmem51os1	Lacc1	Dach1
Prss39	Samd9l	Chrna6
Calml4	Cd300e	Urod
Gm39302	Cmbl	Ighv1-20
BC147527	AW011738	Gm7609
Mafa	S100a11	Nampt
Tmem119	Gm28438	Gm23689
A530030E21Rik	H2-T24	Rarres1
Gm15497	Slc2a6	Nmi
Serpinb8	Adra2b	Gm6548
Sox5os2	Gm44096	Jaml
Slc25a39	Colec10	Hmgcs2
Ifitm6	Plac8	Tom1l1
Map1a	mt-Co3	Mndal
Trib1	Slfn2	Mafa
Clec4a3	Rps12-ps9	4933430I17Rik
Chpt1	Gpc6	Col6a6
Sh3pxd2b	Oas1a	Znfx1
Hmgn3	Smad9	Frem2
Pif1	Rin1	Lilrb4a
Cacnb3	8430422M14Rik	Abcd2
1700015C17Rik	Cisd3	Pnck
Snx15	Fgfr3	Gm36043
Pde7b	Nkd1	Cnnm2
Tent5c	Rdh16	Hk3
9930111J21Rik2	Il22ra1	Anxa4
Ckap2l	Spata2l	Efna4
Tbc1d32	Enpp6	Ankle1
Atp10a	Snhg15	Tceal3
Gm11626	Fam171b	Mov10
Vegfa	Lepr	Gm12551
Tmem67	Ugt2b37	Hagh
Tcf7l2	4930599N23Rik	Aqp9
Tent4a	Cenpm	Casp4
Lgals9	St6galnac2	Gm20559
Tuba8	Tap1	Irgm2
Olfr433	Tcf24	Nrep
Ms4a4a	Cd14	Gm7582
Shisa9	Gm1600	F730016J06Rik
4930558J18Rik	Nudt5	Zup1
Il15ra	Slc4a11	Fgl2
Lamp2	Bnip5	Gab1
Clec4n	Fgfr4	Prdx2
Zfp94	Cep57l1	Igkv9-123
Cdkl4	Vil1	AI838599
Nat14	Smim27	Vash1
Fech	Gzma	Xk
Mcmdc2	Uroc1	Gadd45a
Gm7582	Gbp6	Cd209b
Ogfrl1	Ctla2a	Tcam1
Tjp1	Csad	Selenbp1
Upp1	Gm36738	B430306N03Rik
Mcm10	Armcx6	Fam210b
Cgas	Ifi203-ps	Ube2c
Xdh	Pcolce2	Peg3
Klra2	Rpl36-ps12	Ephb1
Serpina3g	Dipk1a	Ighv1-42
Ptger3	Carmil1	Ret
Gng8	Rps15-ps3	Gm43197
2310026L22Rik	H2-Q7	Ankrd9
Mxra7	Jpt2	Tnfrsf12a
Parp9	Gm16418	Bmp3
Gm6610	Ecm2	Marchf8
Cpq	Pcdh12	Chic1
4930598N05Rik	Tifa	Rab4a
Snx31	Vipr1	Rgs4
Il12rb1	Plk2	Atp10a
Pnp	Trim6	Ear1
A930024E05Rik	Vsig4	Ifi35
Gm1043	H2-T-ps	Myo15
Gpx1	Cenpa	Tcf21
Gsto1	mt-Te	Fbxl16
Vwa3b	Cox7a1	Bag2
Gbp4	Platr22	Marchf2
Mreg	Tpx2	Gclm
Gdf11	Ubd	BC051226
Gjb2	Gm11942	Fbln5
9330175E14Rik	Gm45871	Cdh4
Prss34	Cyp2c38	Prkar1b
C4a	Rab6b	Ubac1
Olfr164	Foxp2	Gm10388
Casp4	9330151L19Rik	Lgals9
Gm10357	Prox1os	Gm49083
Guca1b	Ccdc158	Ntrk2
Gpr27	Oas1g	Amer2
B630019A10Rik	Cib2	Nectin4
Snora78	Rcan1	Foxd2
Nr1h3	Gm49431	Parp11
Slc38a3	Epor	H2bc9
Gm43464	Gm5805	Smim40
Ttll9	Anln	C3ar1
Rasa4	Slc2a2	Srpx2
B3gnt7	Clic5	Rin1
Rad54l	Psmf1	Mkrn1
Rin2	Calhm6	Cenpv
Tmem184b	Slc39a5	Il18bp
Ramp2	Gm32511	Marchf3
Hepacam2	Cd1d2	Cdkl1
C130026I21Rik	Gm13597	Arhgef39
Acp2	Enc1	Shd
Hsd17b2	Gm14391	9530082P21Rik
Nlrc5	Glipr2	Gzmc
Plekhh1	Ms4a4d	Sco1
Kifc2	Klf1	Dtx3l
Dennd2a	B9d1	Aqp11
Lrrc9	Akt3	Sgcb
Cers6	Slc10a1	Xpo7
1700126G02Rik	Afp	Gm11476
Arhgap20	Naa20	Mir155hg
Plk2	P2ry1	Gm44220
Frmd4b	Nod2	Cdkn1a
Gm7644	Klkb1	Batf2
F11r	Kcnj2	Parvb
Fam220a	Trim21	Tlr3
Pwwp2b	Fbxo2	Gm16553
Cideb	Atp2b4	Mt1
Capn3	Ces1e	Gca
Kank2	Clec14a	A530040E14Rik
Gm43197	Plekha7	Nlrc5
A830035O19Rik	Elovl5	Apol10b
Tlr2	H4c12	Gm33524
Fzd6	Gm9828	Ptdss2
Arntl2	Cdkn1c	Slc2a6
Slc48a1	Olfr1034	Plac8
Gm43674	Shmt2	Gm19434
BC051537	H2-T22	Osbpl6
Gm30054	Tmem266	Sp140
Ushbp1	Gm42047	Gpx1
Tlr11	Slc28a2	Mki67
Fbxo39	Nrxn1	Lif
Nmral1	Sgcb	Cxcl2
F530104D19Rik	Klhl4	Vstm4
Alas2	Csrnp1	Ttll9
Col4a1	Rac3	Cep76
Plin2	Gm29966	Adam22
Hmmr	Aass	Hspa1a
Shisa8	Cenpf	H2-T24
Lilr4b	Setdb2	Ms4a6c
Lars2	Ppdpf	Prex2
Cxcr6	Cnr2	Fam234b
Lilrb4a	Cfap69	Slc9a9
Mrgpra2b	Sucnr1	Doc2g
Gm16589	Gse1	Gdpd1
Gpr68	Mcm6	Uros
Sppl2a	Rpl36al	Gm4117
Itgb2l	Deptor	0610043K17Rik
Tfec	Slc1a2	Scg5
Osm	Cyp4a10	Clec4e
Insyn2b	Nt5c3	Il15ra
Rps27a-ps1	Tapbpl	Ceacam2
Pi16	Reln	Csf1r
Basp1	H1f2	Trim17
Pnp2	mt-Rnr1	Slfn3
Gm32123	Rapgefl1	Tnp2
4931422A03Rik	Zup1	Efcc1
Htra1	Krt18	Car11
Mrgpre	Trim34a	Igfbp4
Fpr2	Mxd1	Ssc5d
Klrd1	Tmsb10	1700009J07Rik
Npdc1	Tcf7	Rab3il1
Rad51ap1	Gbp2b	Bend7
Scgb1c1	Gm30794	Igkv6-20
Bche	Gm34667	Ms4a6b
Gm17455	A930018P22Rik	Fam131b
Anxa3	Gm14703	Slc25a22
Cdh5	Ltbp4	Ccdc189
Ly6m	Rbp1	Gm1966
Itga1	Gm37824	Gmpr
Pla2g4a	Gm12366	Ldb2
Adam11	Ifih1	Gm4707
Gm21738	Il12rb1	Il27
Zfp579	Gm12286	Gbp3
Krt8	Inhbb	Henmt1
Ifitm10	Dnah8	Cercam
Gm16181	Ptprb	Pi16
Spred1	Slc17a9	Col6a5
AI854703	Xaf1	Gm50277
Dapk2	Arid5a	Nrxn1
Cdhr4	Gm10243	Cyp2ab1
5930420M18Rik	1700067K01Rik	H2-T23
Muc3a	Nupr1	Ccdc152
Stox2	Igfbp5	Camk2a
Gm35638	Hmcn2	Mxi1
Stab1	Pth1r	Parp10
Tor1aip2	2810414N06Rik	Npy1r
Lcn4	N4bp1	Ankmy1
Gm18342	Rpl21-ps8	Myo1d
Gm18752	Smim40	Wfdc17
Krtcap3	Prss50	Ighv1-56
Slamf8	Gm43449	Scn3b
2500002B13Rik	H2-Q2	Ccnb2
Ltbp4	4921531C22Rik	Cd24a
Tmem191c	Gm13056	Pkd1l1
Adh1	Rpsa-ps2	Dgkk
Gm42047	Gamt	Tppp
Itga9	Cd36	Igf2bp2
Kcng1	Rnf31	Slc6a12
Klra8	Gm11451	Tuba8
Mccc1os	Rmnd5a	Tmem106a
Gm8459	Parp12	Bnip3l
Wfdc17	Specc1	Gm46224
9330159M07Rik	Mtmr11	Sema5a
Gm23935	Sebox	Nadk2
Gm50020	Gm49602	Agap1
Gm37362	Cyp2e1	St6galnac2
Plat	Csf1	Sort1
Rundc3a	Ifi47	Acot1
Gm35041	Mme	Marco
Rhoc	Tuft1	Lag3
Tfdp2	Chst2	Upp1
Socs1	Nlgn2	Neurod4
Unc5a	Slc15a3	Gm13571
Ticrr	Tgm2	Calhm6
Gm10800	Hand2os1	Hsh2d
Zfp947	M6pr	Cxcl1
Slc8a1	Sirpb1c	Egflam
Septin8	Pcsk4	Gal3st2c
Tgm3	Glis3	Ly6m
Vwa5a	Marco	Ifng
Prrt1	Usp25	Abca8a
Ptafr	Cenpw	Asb1
9030404E10Rik	Cplane1	Ank
Serpina10	Rasl2-9	Sdk2
Gm6969	Srms	Dhtkd1
Celsr3	Slc13a3	Ifit1bl2
Gm25747	Gm11772	Flvcr2
Cd300lf	Rps15a-ps7	Anln
Tigd4	Icam1	Ackr4
Snx10	Arel1	H2-T10
Rhd	Gm839	Pif1
Rpusd3	Mill2	Fbxo30
Gm28229	Mlph	Uaca
Gfi1b	Mtus2	Etv1
Perm1	Kctd7	Sntg2
Sgpp2	Tmem67	Tln2
Ms4a6c	Col5a3	Lockd
Samd3	Gm10136	Adgre4
Kcnh7	Smim4	Ifi27
Vangl1	Lilr4b	Gm7160
Slfn1	Gm29571	Adamts3
Epb41	Gm16551	Aldoc
Il31ra	Tmem43	H2ac10
Cryab	Tmem229b	Helz2
0610039K10Rik	Abat	Slc6a20a
B2m	Fcgr4	Dnajb13
Vasn	9330175E14Rik	Arxes2
Maf	5830448L01Rik	Thsd7a
Gm15452	Fam199x	Pla2g4f
Fndc3b	Mrpl34	Gm20234
Gm7535	Tspan15	Gm13270
Siglecf	BC024386	Ceacam10
Ets2	Tent5a	9430034N14Rik
Gfra1	2610528J11Rik	Slc16a2
Gm37768	4930480G23Rik	Porcn
Gm6377	Nectin4	Prxl2b
Rdm1	Gm45091	Galnt9
Abcb1a	Adck5	Mitd1
Hormad2	Svip	Tbc1d32
Slc4a11	Cd40	Mns1
Ifi214	Cd33	Sp110
Gm36161	4930412M03Rik	Podxl2
Aspm	2310034O05Rik	Sv2b
Zscan30	S100a13	Gm9574
Gm43597	Cmtm4	Mthfr
Gm15675	Ifi35	Trim72
CT010467.1	Atp13a3	Gm9027
Iqsec2	Gsdmd	Cit
Gm37035	A130014A01Rik	Mapk13
Amt	Ube2c	Cox4i2
Tnf	Gm7331	Syt13
Gm27177	Crat	Gm11626
Clic4	Cela2a	Igfbp3
Rem2	Rpl17-ps5	Hepacam2
BC051142	Shisa5	Itgad
Disp2	Trim12c	Adgrb2
Cd80	Slc38a4	Cyp4b1
mt-Rnr1	Ptrhd1	Depdc1b
Asah2	Rnasel	Pir
Tagln	Arhgef37	Slit1
Tcea2	Ly75	Zfp786
Stxbp3-ps	Gpr55	Siglece
Gpr35	Hpd	Depp1
Eef2k	Gm4013	Txnrd2
Grk4	Gmfg	Cped1
Mov10	Rn7sk	Cdc25b
Gm45694	Procr	D630008O14Rik
Lgals4	Ms4a6c	C78859
Eid3	Metrn	Pgbd1
Rgs18	Cyp51	Lbx2
Zfp61	Galc	Ccdc3
Grcc10	D16Ertd472e	Fam189a2
Gm5422	Sardh	Mgll
Gm21399	Slc35f5	Fgfr3
Pcyt1a	9230114K14Rik	Flacc1
Ghrl	Kyat3	Gdpd2
Mxd1	Gys2	Rbfox1
Epb41l1	Pet100	4930518I15Rik
Scarf1	Gm14586	Artn
Batf3	Gtpbp2	Eef2k
AA986860	Gm6286	Hpn
Nat8l	Bdh1	Ranbp10
Gm34590	Mmp28	Tlr9
Psme2b	Rpl36a-ps1	Lratd1
Cenpm	Gm35986	Gm8000
Gm15545	Zfp36l1-ps	Crip2
Dtl	Tle2	Acsl1
Abca13	H2bc9	0610040J01Rik
Mypopos	Eif4ebp2	Ccrl2
4933432I03Rik	Tor1aip1	AA986860
Samd9l	Efna3	Rps6ka6
Pdxp	Gm38416	Grm6
Gm45221	Slc25a10	Ntn3
Slc2a4rg-ps	Bche	Art3
Dcstamp	Rasgef1b	Adamtsl2
Apol9b	Stoml1	Bnip3l-ps
CT010467.2	Lamb3	Tdrd7
Klrb1c	Rpl10-ps1	Stra6
Mapk13	Cyb5a	Slc7a4
Plcd3	Cbx6	Gm11772
Tmem108	Rnaset2b	Igkv1-133
Ascc3	Dusp23	Gng7
Trem1	Itgae	Sh2d4a
Fut4	Adgrd1	Gm10752
Car9	Noxa1	Crnde
Mmp8	Fcgr1	Procr
Arhgef39	Atad3aos	H2-Q6
Sgcb	Nfib	Rarres2
Gm38414	Plek	Klhdc8b
Epor	Akap12	Slc46a1
Cd226	Gm32281	Slc25a42
BC037704	Marchf9	Smchd1
Fam72a	Zfp105	Trpm6
Zfp503	Slc22a7	Oprd1
Zup1	Ccdc122	Creb5
Crb3	Sult2a8	1700003F12Rik
Tert	Lima1	Stx2
Pgap2	Uqcr11	Fam161a
Izumo1r	Glul	Vwf
Gm17749	0610005C13Rik	Alad
Lama5	Irgm1	Gm19684
Gm44280	Hip1r	Gm47754
Hpgd	Acot13	Nt5dc2
Scrn2	4930512H18Rik	Gm16026
Gm27003	Gm10076	Syt15
Zscan2	Shc4	Ptk6
A530032D15Rik	Tmtc2	Fzd3
Gstm5	Tbx3	Ccr5
Cav1	Gm6419	Slc12a2
Tbxa2r	Wfdc1	A230056P14Rik
Dexi	Hspa1a	Vwce
Sh2b2	Tacc1	Col14a1
Gm42572	2210417A02Rik	Smc1b
Mettl27	Rpl10a-ps1	Birc5
Gm10388	Plce1	Scimp
Rps19-ps3	Capn6	Psme2b
Dnaja4	Gm13203	1110002E22Rik
Slc26a10	9630013D21Rik	Samhd1
Sfn	Gm16157	Gm14226
Sfmbt2	Fhod3	Cx3cr1
Clec7a	Snhg18	Stom
Angel1	Ces1f	Ablim2
E2f8	Apaf1	Trp63
Stat1	Gm5970	Adamdec1
Grhl1	I830077J02Rik	Zfp704
Gm9888	Bloc1s6	Loxl1
Arg1	Nsdhl	Rab26
Fam160a1	3110045C21Rik	Diras2
Aifm2	Prxl2b	AW112010
Rag1	Ndrg1	Pml
mt-Rnr2	Gm42568	Tspo
Fgfrl1	Tfpi	Cst7
Grm6	N4bp2	Cdca3
Ptprb	Ccdc9b	E2f2
Gm37755	Tmem170b	Abca6
Clec4g	Bbox1	Epsti1
Hba-a1	Ttc9c	Lhx2
Gata1	Syde2	Gm19461
Cks2	Tubb4b-ps1	Fam214b
Gm44423	Lrrc51	Wasf1
Nek3	Nrn1	Gpr34
4930568A12Rik	Chchd10	Slc5a5
Ankrd13b	Prss23	Ppox
Gm49599	Dgka	Gja1
Tarm1	Tk1	Rcan2
Klrc2	Akr1c21	Fjx1
Ccdc122	Med21	Nudt12
F2rl2	Gm45494	Clec11a
AC167036.1	Tnfaip8	Cenpf
Cass4	Nmral1	Adgre1
Coprs	Parp10	Gm2629
Mapre3	Ap3m2	9330179D12Rik
A630023P12Rik	Rftn2	Cela1
Sit1	Nlrc5	Tmem120b
Gm48604	Ndufb4c	4833419F23Rik
4933439C10Rik	Ankrd37	Car13
Cr2	Rpl21	Peli3
Ovgp1	Cd180	Gm15753
Gm8995	Mxi1	3830403N18Rik
Cdc6	Tdrd7	Clybl
Gm19582	Mgst3	Fez1
Parp10	Prodh2	Gpsm2
Wdfy3	A530001N23Rik	Mturn
Ankrd28	Ccn2	Abca17
Gm42659	Alox12	Gm43633
Zfp692	Slc47a1	Wfdc1
Parp16	Klk1b4	Prkg1
Ephb2	Prodh	Vopp1
Gm20900	Pnpt1	Timp1
Ccl3	Sox18	Ccna2
Txnrd2	Pdk3	Ltbp4
Gm7160	Tut7	Cep290
Chad	Gm3219	Ptgis
Phgr1	Tmem37	Ppp1r15a
Ffar1	Crybg1	Tmem141
Oas1b	Gm2000	Gm45738
Slc39a2	Decr2	Nupr1
Ly6g6f	C430014B12Rik	Trim34a
Fnbp1l	Prg4	Denn2b
Jaml	Cast	Mill2
Ngfr	Gm3379	Gm42928
Xkrx	Mndal	Caskin1
Hacd4	Gins3	Gjb2
C230085N15Rik	Gm10288	Chac2
Slamf1	Psmb8	Fpr2
Resf1	Cntfr	Ighv1-59
Slc25a37	Lgals3bp	Gm45620
Stk36	Gm50107	Tmem184b
Tmie	Mmd	Gpr150
Slc41a2	Lama4	Lgals3
Pf4	G3bp2	Fstl3
Rad51c	Gm28437	Gm38171
S1pr2	Plscr1	Tarsl2
Zfp667	Rgn	Gadd45b
Gm14121	Tln2	Dnajb3
Apobec1	1700030C10Rik	Raver2
Mid1-ps1	Ttc36	Gamt
Sp140	Adi1	Epm2a
Fbxw17	Muc1	Vwc2
Ret	Egfem1	Nckap5
Clec4a2	Ackr1	Slco3a1
Dnah12	Uox	Snord73a
Maged2	Gabra3	Klhl23
Gm44339	H3c15	5330417C22Rik
Gm35657	Ak1	Dapk2
Ccr1	Osmr	Carmil1
Itga7	Csf2rb2	Scrn3
Gm11787	Ankrd9	Cdkl4
Shroom4	Ass1	Akr1c19
Rec8	1700037C18Rik	5033428I22Rik
Anxa4	mt-Atp6	Fgf11
Rhpn2	Orm2	H2-Q4
Map6	Fam110c	Slc18b1
Ifi209	Tut4	Gm44850
Gm16170	Krt8	Blvrb
Slc17a9	Grik5	Hspb7
Mylpf	H3f3b	Gm6034
Zfp583	Sarm1	Spon2
Padi3	Slc6a6	Gm20394
Gm4129	Gm45453	Cachd1
Map7d2	Mfap4	Cd59a
Cd59b	Ttc25	Cdkn2c
Gm45745	Dbi	Slfn10-ps
Marchf3	Zfp850	Shc2
Klra9	Lmo2	Asb13
Bcl2l14	Gpr182	Pnpo
5830428M24Rik	mt-Tn	Ampd3
Smpd5	Cacnb1	Gm10605
Tlr4	Rasl11b	Gm29170
Trim14	Rpsa-ps10	Gas6
Ccnd2	Gm12411	Fam20a
B4galt4	Tmem140	Slc66a2
Gpr137c	Trim14	Bves
Lancl3	Atp5g1	Tnfsfm13
Adamts10	Gm15427	Fam13a
Sass6	1700022N22Rik	Slc15a3
Mapk11	Alox15	Gm10384
Smchd1	Mov10	Lilra5
Tns2	Cmc2	Stradb
Id3	Lrrn3	Lefty1
Hk2	Tspan2	Xylb
Gm15448	Il15	Padi3
Sestd1	Plaat3	Npas4
Trim30b	Slc17a8	Prkn
1700071M16Rik	Taf6	Ltb4r1
Gm10053	Ift122	Pkib
Nrg4	Txnrd3	Vangl1
Gm46210	Nid1	Grn
Tor1aip1	Klhl24	Hebp1
Rnf39	AC118710.1	Gm11274
Hist1h2br	Gm16559	Gm35533
Mutyh	Gm11789	Tnfaip6
Cxcl5	Arhgap19	Gm13710
Pdgfrb	Hsd17b6	Tspan15
Trim21	Trim26	Hand2
Mcam	Timp1	Nts
Tubb1	Ugt3a1	Ptafr
Kyat1	Dhrs9	Dusp5
Pcna-ps2	Abcd3	Apof
Nthl1	Slc25a21	Snta1
Slc14a2	Uhmk1	Ltf
Hist1h2bq	Nr1d1	Asxl3
Selenon	Syt1	Serpinb10
Lrp11	Agl	Ciart
Gm49396	2010001A14Rik	Piwil4
Gm26569	Apoa2	Fkbp1b
Gm32585	Tenm3	Plekha6
Celf3	Lrrc46	Glis3
Slc29a3	Aldh3a2	Itgae
Gypc	Cmah	Crat
Gm42918	H2bc8	Abca13
Ggt1	Fam89a	Ppp1r13l
Helz2	Rasa4	Socs2
Fahd1	Adprh	E2f8
Gm33111	Rilp	Gad1
Mefv	Gm4152	Serpina3g
Sytl1	Snx10	Ltbp1
Tnfaip2	Mnd1	Rdh1
Themis2	Akr1c20	Gm16675
Rai14	Exoc3l	Uba7
Phactr2	Nudt18	Mybpc1
Wdpcp	Gm14719	Itga8
Ckb	Agap2	Fzd1
Fbln1	Tmem64	Gm43464
Kcnip3	Daam2	Skint3
Dand5	Dlg4	Stxbp6
Rhbdf1	Nab2	Tap1
Apol7a	Galnt15	Mtfr1
2510002D24Rik	Rpp21	Ddit3
Glrx	Spata22	B4galt5
Gpm6b	Rpl3	Aph1b
Hmga2	Thbd	Smim10l2a
Gm4841	Fuom	Ptger3
Dpys	1810017P11Rik	Naprt
Tle1	Tax1bp3	Ccr3
Zfp112	Evi2a	Ctla2b
Trpc6	Wnt2	Lhfpl2
D930048N14Rik	Cyp2d40	Gm21986
Gm35154	Slc16a13	Nat8f3
2210408F21Rik	Fam189a2	Cyp4f37
Ccs	Gm16580	Olfr98
Mkrn1	Col6a3	Gm38375
Espl1	Depp1	Tpcn1
Nmi	A730063M14Rik	Nr1h4
Osgin1	Gm10269	Ank3
Gm47917	Gm9752	Usp46
Fcgrt	Adh4	Hacd1
Fbxo48	Hamp2	Fads2
2310075C17Rik	Mef2c	Lama2
Mgam	Tbc1d30	Gm17435
Arl4d	Rtl8c	Tlcd1
Kntc1	C630043F03Rik	Gm10684
Ankrd61	Sorl1	4931431B13Rik
Morrbid	Itpka	Trim14
Unc5cl	Smyd3	Klf5
Ccdc107	Dock6	Wipi1
Accs	Serpina3f	Col7a1
Krt18	Mdm2	Slc25a51
A430093F15Rik	Sfxn4	Spo11
Irgc1	Gmnn	Serpina10
Rab13	Ndufa4l2	Zbtb32
Ighd	Ap1s3	Ninl
Nlrp1a	Rcn3	Fat3
Tssc4	Kif11	Ska1
Gm8091	Gm16675	Pcx
Luzp1	Aaas	Edn1
A530013C23Rik	Gm4786	Pomgnt2
Nfkbiz	Tmem98	Rrm2
Ncapg	Gm14539	Sord
Maff	Ifi27l2b	Fam117a
Chkb	Ptrh1	Insl6
Epsti1	Rab7b	Smox
Kcnd1	Lpp	Ighv1-23
Cfap45	Tmcc2	Grem2
Dusp28	Crot	D7Ertd128e
Gm47827	Tnfaip3	Chac1
Slc2a8	Unc13b	Gm8773
Bbs9	Homer2	Cpeb3
Osbpl1a	Drc1	Gm43196
1810046K07Rik	Igsf23	Gm6377
1700030K09Rik	Reep6	Psme1
Syn1	Acsm3	Paqr9
Hist1h4n	Ctdspl	Pyroxd2
A130010J15Rik	Gm5619	Tnfsf13
Adcy9	Cox18	Apln
Lypd6b	Ociad2	Lrfn1
Naip2	Gm37621	Slit3
Tifab	Cd72	Sel1l3
Gzmm	Tbrg1	Tnfrsf4
Tns1	Zfp30	Rnase12
1700008J07Rik	Gm43305	Gm3248
Klrb1b	Ifi203	Plce1
Smoc1	Adar	Kif5a
Hpse	Ifrd1	Armc2
Zcchc2	Plpp5	Thsd4
A930009A15Rik	Mgam	Gm1673
Mpp2	Zfhx2	Mctp1
Zfp281	Lama2	Atpif1
Gp1ba	Rxrg	Nsg1
A930006K02Rik	Ccdc162	Pigq
Ccdc85b	Gm48877	Olfr433
Rnf114	Wdfy1	Pcolce2
Mitf	Sesn2	Mettl27
Nicn1	Etfrf1	Gm50021
Cebpb	Tead1	Slfn2
H2bc15	Dio1	D5Ertd615e
Syngr1	Naip2	Tenm4
Gm34276	Neu2	G730013B05Rik
Cdh24	Awat2	4933412E12Rik
Specc1	Emcn	Iba57
Ahnak2	Pnp	Gm17017
Nupr1	1700096K18Rik	Dusp28
Plscr1	Smtnl2	Ctxn1
Nanos1	Ptgs1	Sp100
E330034L11Rik	Pigbos1	Gm3336
Haus5	Gm14648	Gfra4
Proser3	Mrpl42	Tmem98
Dclre1c	Mturn	Amdhd1
Enpp4	Mat1a	4930405A21Rik
Cldn10	Fam171a2	Syndig1l
Gm9895	Zfp995	Atg9b
Gm5424	Nuak2	Sppl2b
Rogdi	Gm5424	Arhgap23
Pbx4	Gm30025	Gsta3
Sdcbp	Vegfb	Lrrc39
Gm1968	Gm10282	Sparcl1
Ctnnal1	Gm11263	Lyplal1
Kif2c	Zfp651	Prelp
Ighv3-1	Gm17491	Brpf3
Gm49874	Elf1	Fndc1
A530072M11Rik	Abcb6	Nxnl1
Vopp1	Lrp11	Slc25a39
Gm42664	A130010J15Rik	Dlg2
Hdc	Gm30931	Trim12c
Clec1b	Plekha2	Sgip1
Clec4d	F11r	Ifitm10
Rasip1	Aspdh	Gm11425
Unc13a	Itga4	Alox5
Mst1r	Akr1c6	Gm27651
Tlr5	Dnaja4	Tmem44
Gpr183	Pcsk9	Wnt5b
Arhgef15	Il21r	Vwa5a
Dhrs9	2810025M15Rik	Fahd1
Tmcc2	Rnaseh2c	Deptor
Mtm1	Ndufa12-ps	Zcchc2
Stk39	Dusp10	C130074G19Rik
Evi2a	Armcx4	Gm16094
Dennd6b	Ccdc152	Narf
Gm46189	Upp2	Mroh2a
Cln8	Tpst1	Slc28a2b
4930404H24Rik	Aldh5a1	A530032D15Rik
Tspo	Ss18l2	Gal3st2b
Slc26a11	Tmem158	H2-Q5
Slfn14	Junos	Matk
Gm37169	Gm12854	Septin3
Ppbp	H2aw	C6
Cdc25b	Suox	Otub2
Il13ra1	Fbln5	Nptxr
Cd164	Gm7336	Il3ra
Atp8b4	Gm13436	Sqor
Gm6548	B430306N03Rik	Ppa1
Sik1	Gale	Gm15337
Tafa3	Lyz2	Rmi2
P2ry2	Spic	Bcorl1
Trbv12-1	Sema4d	Cd300lf
Mbnl2	Abcc9	Gm2415
Il9r	Capg	L3hypdh
Usp25	Apoc4	Nacad
Hist1h4m	Cxcr6	Gcsam
Bsn	Tlcd1	Klk1
Capza2	Atp5k	Gm13803
H2-Ob	Fmo2	Gm16589
Mfge8	Agtr1a	Mfsd2a
Gm4489	Cd59b	H2-Q7
Kif15	5430405H02Rik	Fam149a
Cstb	4833418N02Rik	Dnajb2
Ang	Gm6377	Gm44141
Serpini1	Eif2ak2	Abca5
Pgam1-ps2	Krt10	Kif18b
Ptp4a3	Pdk2	Cybb
Ddx25	Gsta3	Tmem273
Amer2	Cabyr	Cebpe
Ccndbp1	Ccdc107	Pla2g12a
Plxnb3	Dhdh	Atoh8
Clcf1	Rpl7a-ps11	Pccb
Mex3b	Uggt2	Ssbp3
Kif14	Ndufb2	Kiss1r
4632428C04Rik	Ndufb5	F13a1
Clspn	mt-Co2	Igkv3-1
H2bc8	Per2	Selenow
Uba7	Gm6158	Hmgb1-ps5
Mmp9	Ttc28	Tnfrsf17
Cdkl5	Sult2a7	Acot11
Dph7	Stxbp1	Cmbl
Synj1	Gm10039	Evc
Plekhg6	Leap2	4632428C04Rik
Pkd1l3	Mecom	Npc2
Trim12c	Zmat3	Pfkfb3
Slc28a2b	Fads1	Kit
Gm20139	Stat1	Art2a
Tmc1	Aard	Tmem150a
Ccl5	Lmo4	Serping1
C3ar1	Mansc1	Fsd1l
Gm10762	Plekhb1	Serpinb9
Arg2	Usp42	Chil1
Pla2g6	Ephx2	Tril
Gm33104	Gm35696	E130102H24Rik
Hbb-bs	Gm9396	Zfas1
Sox12	0610009L18Rik	Chsy3
Rph3al	Neu3	Itgb5
Glo1	Gm5436	Ppm1l
Cc2d2b	Cd59a	E230029C05Rik
Havcr2	Cyp39a1	Ltc4s
Gm21188	Ttc38	Cenpa
Perp	Vwa5a	Prkd1
Plekho2	H4c9	Slc25a23
Calhm6	Adtrp	Cpxm1
Clec4e	Asb13	Ajm1
Rnf10	Mvk	Myom1
Gng12	Enah	Smo
D3Ertd751e	Rfx5	Pdk2
Pclaf	Lrit2	D430019H16Rik
Ube2o	Sms	Nes
Abhd15	Afmid	Tent5a
Cd9	Amotl1	Gm38220
2310010J17Rik	A2ml1	Diaph3
Fer	Ptpn13	Gm50386
Pik3ap1	Spag4	Thnsl2
Syt13	Inpp5b	Col5a1
5031434O11Rik	Crim1	Acpp
Zfp971	Gm8971	Plscr4
Proz	Gm20319	Gm37422
Plekhg5	Gm8437	Aurka
Gm20605	Sord	Aldh5a1
H2-DMb1	Oip5os1	Serpina3b
Fez2	Gm35164	2210412B16Rik
Il11ra1	Fmc1	Ighv1-50
Bst1	Hook3	Ifngas1
Foxo4	Lrrc1	Klf11
Pcgf5	Gm5905	Tnf
Ctss	Tbk1	Ms4a4a
Katnal1	Gm13244	Psme2
Dnase1l2	Copz2	Kcnj15
Gm45620	Zfp456	Ehf
Klra4	Tnfrsf14	Pdlim3
Zfp862-ps	Tbc1d25	Cgas
Fcamr	Rps11-ps2	Emp1
Nxpe4	Naa10	Mfap5
Fam193b	Pank3	Xcl1
Fpr1	Cyp3a11	Foxo4
Adar	Cryl1	Selenop
Acer3	Igf2bp2	Ppef2
Eldr	Shld2	Hapln3
Zfp114	2310010J17Rik	Msr1
A530040E14Rik	Nrgn	Ppl
Arel1	Atp5l2-ps	Igkv8-30
Ly6g6c	Ndufa12	Shfl
Gm37660	Tmem256	Ache
Grin2d	Foxq1	Btnl4
Hyi	Kcnq1	Gm26621
Il2ra	Tfdp2	Plxna4os1
Thsd4	Fos	Hcar1
Arsg	Hadh	BE692007
Gp9	Ndufb11	Gstm7
Tmem51	Mzt2	Nbea
Lbp	Slc25a23	Serpina3n
Igsf6	Gca	Txn1
Cd200r4	Neto2	Gm50387
Psme3	Sema4c	Trim21
4933426B08Rik	Gm32624	Gm2427
Mir22hg	Gm10275	P3h3
Top2a	Rpl36	Reep1
Abcd4	Axin2	Trak2
Ier3	Rpl10-ps5	Nmnat3
AI182371	Shf	1700037H04Rik
Vcpip1	Rpl29	Septin8
Samd10	Cybb	BC106179
Rwdd3	B4galt4	Mgarp
Lrp5	Ndufa5	Mettl7a1
Chst10	Zfp605	Igha
Rgcc	Gm8430	Tktl1
Ap1m2	Scrn2	Gm22918
Mterf1a	Hcfc1r1	Ssc4d
Gng11	Tcf7l1	Abhd14b
Gm22175	Prxl2c	Cib2
Gm34983	Agmat	Tapbp
Reck	Zbtb21	Mtss2
Gm15707	Fer	Neurl1a
Tie1	Zfp369	Tmem202
Cd14	Tmem209	Serf1
Dmwd	Eci2	Prf1
Tbc1d8	Tle4	Frat2
C730034F03Rik	Hnf1aos1	Psmb9
Carmil1	Fpr2	Robo2
Dpep2	Fmo1	2610528A11Rik
Vcan	Pmaip1	Stoml1
Wipf3	Angptl3	Cilp
Zfp72	Bri3bp	Peg12
Vamp1	Fgr	Thra
Sec61g	Anxa5	Btnl9
Cpe	Chchd7	Trmt9b
Rab20	Smg7	Evi2a
Prss36	Rpl38-ps2	Bcl2l1
Gm10371	Ace	Fbxw17
Gm50069	Rps26	S1pr5
Grhpr	Vps37d	Fxyd2
Ccnyl1	Arid3a	Il1r2
Zwilch	Gm10335	Hmgn3
Dhfr	Glt1d1	Catsperg1
Kat2b	Ddit3	Sorbs1
Sowahc	Gm10516	Mypop
Diaph3	Ndufb4	Gm47772
Zfp956	Bcl6b	Gm18342
Arhgap31	Tes	Glp2r
Slc25a43	Tmem25	Spic
BC106179	Slc39a8	Celsr2
2010008C14Rik	Fasn	Cxadr
Gm10154	Ulbp1	Lrrc75b
Cyfip1	Oat	Adar
Cyp2b10	Pard3b	Slc7a3
Gm11274	mt-Cytb	Muc6
Slc24a5	Acss2	Pigr
F10	Capn2	Gpx3
Plxna4os1	Cracr2b	Gm37639
Bola3	Per1	Cmas
Begain	Anapc13	Ppp2r5b
Gm37266	Klb	B3galt2
Cd93	Hsd17b4	Ttbk1
Gm15753	Krt8-ps	Maml3
Metap1d	Pfkfb1	Hs6st2
Slc1a4	Casp2	Dnph1
1700094D03Rik	Zfp984	Bambi
Lilra6	Gm48010	Gm47666
Mrgpra2a	Eps8l2	Mzt2
1500026H17Rik	Pakap	Rasa4
Hspd1-ps4	Erg	Gm36287
Ptp4a1	Map4k4	Igf1
Rbl1	Themis2	Strip2
Oaz1	Gm12338	Glul
Caprin2	Ndufs8	Il1a
Avpr2	Ogfr	Pik3ap1
Stx1a	Stard9	Mvb12b
Urod	Stmn1	Apobec1
Pkmyt1	Sparcl1	Slamf8
Dtx3	Ptar1	Serpini1
Gm19710	Pdgfa	Tpst1
Igkv14-126	Gm15191	Runx1t1
6530409C15Rik	Dpyd	2810032G03Rik
Ppa1	Kif9	Pex5l
Snap23	Cdc14b	Pink1
Npc2	Slain1	Stab2
Fosl2	Ltbp1	Ass1
Adgrl1	Atp6v0d2	Cdca8
Tmem151b	Adap2os	Spag5
Coa5	Gm15133	Cd63
Bex3	0610040B10Rik	Fbxo9
Gm16675	Ssc4d	Lrp4
Ighv2-6-8	Map2k1	Efna2
Gm36328	Stx1a	Masp1
Gm8093	Gm12216	Sec14l5
Abr	Snx11	Stmn2
Zfp991	AL590864.1	Nfia
Tent5a	Eppk1	Ak1
Brip1	Asb2	Aida
Gm14303	Pik3c2g	Gm8995
Fcgr3	Gm10250	Nudt17
Akr7a5	Trafd1	Nmral1
Ncapg2	Tm7sf2	Gm12066
Erp27	Tpm2	Mmp25
Zfp511	Dusp5	Ighv1-72
Sco1	Lhx6	Gm43460
Tbc1d24	Bbs1	Zfpm1
Lyrm1	Ntn3	Gm3636
Izumo4	Tlr1	Gm14539
Slco3a1	Maoa	Olfml2a
H2-Ab1	Ppbp	Psmb10
Itga10	Gm6988	Mrc2
Ssc4d	Pbld1	Wfdc21
Abhd5	Gpt	Slc2a8
Cd300ld3	Gm20684	Gm19705
Klra6	Tmem141	Gria3
Gm49284	Grina	Kif5c
Gm42688	Tppp	Tor1aip2
Rragd	4930481A15Rik	9930111J21Rik1
Praf2	Gm13408	Tnfrsf9
Gpsm1	Lrrc58	Nlrp12
Gm45716	Sh3pxd2a	5430427O19Rik
Acap1	AK157302	Mmp15
Ccdc61	Gm17080	Tmem231
Cdc42ep4	Bhmt	Syngap1
Macrod1	Gm28370	Ascc3
Retnlg	2810001G20Rik	Tlcd5
Rbm3-ps	Gm11131	Recql4
Haao	Gab2	Tgfb2
Pstpip2	Mrgprb11-ps	Gnb4
Gm10819	Zfp324	Rnf114
Cfap97d2	Mycn	Bmx
H2aw	D3Ertd751e	Slc16a1
Tnfrsf14	Gja4	Hmcn1
App	Sec14l2	Ccnf
Isca1	Gm10481	Kcnab3
Pon3	Gm9493	6330562C20Rik
Ly6g5b	Tlcd2	Tshz2
Cask	Rpsa	B2m
1110028F11Rik	Abca6	Btnl6
Pcx	Crip2	Col9a3
Adam4	Cyp2b10	Metrnl
Etv6	Klhl13	Glipr2
Map3k15	Fhl3	Shc4
Kif9	Slc16a6	Gbp8
Mrm2	Ppl	Perm1
H2-Eb1	Rps25	1700028J19Rik
Srpk3	Slc17a1	Mlc1
Ptgir	Zfyve21	Itsn1
Tiparp	H2-K2	Fabp4
Hilpda	Rdh11	Gpr88
Col4a2	Bbs12	Sh3rf3
1110032A03Rik	mt-Tc	Cndp2
Ppip5k1	Sec31b	Gm11690
Tmem198b	Hoga1	Gprc5b
Suv39h2	Tle5	Fads1
Cep126	Gm9234	Gm15133
Ctdspl	Tox	Rtn1
Cybb	Tbc1d16	Kcne4
Slc25a22	Rps19-ps6	AC167036.2
Pilrb1	Xkr9	Glo1
Met	Etfdh	Lamb2
Egfr	Macrod2	Myb
Ms4a6b	Mpv17l	Slc22a3
Gm19696	Cenpj	Sox5
Gimap3	Ppp1r14a	Naa25
Tap1	Gadd45b	Mir5120
Rab30	Slc5a3	Gm10824
Gstm1	Gm6652	Gtf2ird1
Kcna3	Fut11	Mmp3
L2hgdh	Clmn	Sncg
Ifi203	Fgd3	Kcna2
Gm36266	Atp5h	F9
Cpsf4l	Fign	Gm8369
Entpd1	Rps21	Gm2447
Gcsam	Rtp4	Tmem150c
Lcor	Coq10a	Rhoc
Ano8	Clcn2	Atp1a2
Hba-a2	Nmi	Tmem150b
Ccr7	Clec4n	Gm5417
Pilra	B3gnt3	Gm41442
Ctsz	Ccng1	Gas1
Sned1	Rps27a	Zcchc18
Milr1	Lsr	Gzma
H2bc6	Nim1k	Myo18b
Tmem86a	Gm32461	Gm7730
Gab2	Mfsd4b1	Glrx
Lrrc25	Gm15772	Ift140
Parp11	Grem2	Pdgfc
Zfp808	2410131K14Rik	Larp6
Cd74	Mcrip2	Asgr2
Bach1	Gm37123	B630019A10Rik
Coq8a	Snhg20	Gm12216
Zfp775	Serpina10	Aloxe3
Ro60	Slc36a4	Rab44
Mindy3	Gm48604	Aire
Cbx7	Atp11c	Acoxl
Nod1	Slc22a3	Aplnr
Proser2	Gm10073	Gm6610
Tmem42	Hsd17b11	Pla2r1
Capn5	Casp3	Evi5
Klhl8	Unk	Ammecr1
Ifi35	Tiam1	Cd302
Ybx3	Gm10443	Tmem38a
Naa25	Ift81	Gm20712
Raf1	Raet1d	Olfr755-ps1
Rgs1	Gm13394	Gm16754
Cdk14	Abhd12	Cd55os
Tmem140	Vars	Has2
Il18r1	Tal1	Casp12
P2ry1	Smim13	Adra1b
Abcb9	Cyp2j9	Fgf1
Clu	Ech1	Fam171b
Vegfb	Rpl23a-ps3	Galm
Cers4	Ccnb2-ps	Daam2
Suox	C330013E15Rik	Gm17080
Rps15-ps3	Rpl39-ps	Gm10110
Zscan18	Rgl2	Arhgef12
Tmem238	Rpl10a	Gcnt4
Ccdc85c	4933404O12Rik	Ppm1k
Habp4	Acnat2	Rhbdl3
Pml	Insl6	Fam124a
Lamc1	Bco1	Slamf7
Armc9	Ncoa7	Nrbp2
Gm10419	Rpl35	Mreg
Gm43667	Washc4	Irf1
Btbd6	Gm15998	Dnhd1
Nckap5l	Ccdc151	Ogfr
Ip6k3	Stab1	Gm37795
Cacna1h	Gm20632	Gja4
Fcer1g	Mvp	Tmem67
Mir5125	Usb1	Gfra2
Fzd7	Ttll13	Rnf10
Zfp637	Acmsd	Bex3
Trim68	Gm21885	Gm17334
Naip6	Prpsap1	Bspry
Npr2	Ddx58	Angptl7
Sesn1	C8g	Gm47260
Prpf40b	Rps2-ps10	Dcaf12
Sap30	Gm32063	Svep1
Usb1	Klrk1	Lap3
Rhobtb1	Parp9	Gucy1a1
Dtx4	L3hypdh	Mgat3
Stard8	Col14a1	Loxl3
Ston2	Pstpip1	Tmem132c
Hscb	1700008J07Rik	Map3k19
Apoe	Rnf14	Smim5
Tubb3	Ttl	Mir22hg
Tnk2	Fabp4	Ccl22
Gm43860	Fam167b	Alpl
Lst1	Tapbp	4933424M12Rik
Elmod3	mt-Nd2	Psmb8
Gm10521	Akr1d1	H2-K1
Itm2b	Gapdh-ps16	2310043M15Rik
Ltbr	Insig1	Rabepk
Lrrc8d	Lss	Sytl2
Plxnb2	Pradc1	Sv2c
Zbtb32	Gm5921	Wdr60
C2cd2	Gm4430	Rnf150
Scrg1	Pom121	Cntnap1
Trpm2	Abca8b	Tle1
Zfp354c	Gcat	Shisa5
Trpt1	Sfxn5	Aldh1b1
Bmpr2	Gpihbp1	Dnajc6
Asic1	Gm43611	Serpinh1
Gm24022	Mipol1	Gm22770
2810405F17Rik	Coro2a	Trpc3
Uhrf1	Cox6c	Ocstamp
Foxred2	Atp6v0e2	Ulk1
Ankrd37	C1qtnf2	Scnn1a
Ptgs1	Capn5	Morc3
Mmrn1	Rpl36a-ps2	Gm6254
Magohb	Col5a1	Efnb2
Mitd1	Retsat	Cstb
Msrb1	Dhrs4	Nanos1
Hirip3	Gk	Slc1a4
Zfp938	Gstt2	Paqr6
Rapgef2	Morc3	Sox12
Hdac10	Celsr1	Kctd7
Lgals3	Rassf1	Col13a1
BC002059	Kctd1	Kif22
Gm15922	Tmprss2	Mpzl1
Nusap1	4732491K20Rik	Mmp16
Tmem256	Colec12	Gm28053
Spic	Srpx2	Stxbp4
Cenps	Trim30d	Hfe
Xlr4b	Phf11c	Creg1
Tnfrsf1b	Uqcrq	Zfp683
Tmem121b	Mmab	Rec8
H4c3	Chmp4b	Gm47218
Casc1	Clic4	A930007I19Rik
Gramd1a	Gpr146	Ankrd13b
Serpine2	Clba1	Slc26a11
Stxbp3	Gm14018	Ly6a2
Cycs	Slc25a20	Pcp4l1
Gm44126	Aldh16a1	Slc29a1
Rida	Timm8a1	Sash1
Slc27a1	Pmp22	Marcksl1
Aldh1b1	Inhbe	Gm7984
Treml2	Aldh3b1	Pnpt1
Stag3	Psmb10	Sec16b
St7	Zc2hc1a	Cd33
Cela1	Hebp1	Pdia5
Samhd1	Supt3	Plxna4
Lta	Alg10b	Tmem240
Septin10	Gstk1	Atg4a
Vwf	Gm4735	Ifrd2
Clec4a1	Dyrk3	Micall2
Btnl2	Srgn	2310043P16Rik
Hic1	H2aj	Trim34b
S100a1	Plppr2	Spats2l
Ggh	Rps10-ps1	Nudt4
Pmm1	Atp5o	Map4k5
Dbp	4833419F23Rik	Reck
N4bp1	Ppfibp1	Nlgn2
Bcar3	Gm2814	Klhl29
Gm17334	Hs3st3a1	Gm6551
Tbc1d10c	Exoc3l4	Gem
Atg16l2	Acat2	Plin2
Nt5c3	Rpl36a	Gramd2
Gm14326	Gm15452	Rhobtb3
Triqk	4930579G24Rik	Treml4
Gm4972	Rgs10	St3gal2
Cfh	Ccdc137	Atp8b1
Gm14548	Klf6	Gm2237
Nlrp3	Ogn	Ighv7-3
Ighv12-3	Inmt	Col3a1
Cacna2d4	Npnt	Gng12
Haus4	Btbd11	Tnfrsf11b
Rps15	Itgb7	Gm28802
Fndc3a	B930025P03Rik	Aoc3
H3f3a-ps2	Ddr1	Frat1
Nhsl2	Gm2451	Atf5
Fignl1	Nipsnap1	Slc22a23
0610010K14Rik	Shb	Kcnj1
Emid1	Gas6	Trim25
Col11a2	Il1b	Treml2
Amz1	Bmp2	Fcer1g
Cdh23	Tmprss6	Hlf
Jcad	Herc3	Ptprk
Zc2hc1a	2310039H08Rik	Cpne5
Trappc2	Cables1	Arhgap19
Iscu	Rpl41	C1ra
C530008M17Rik	Fam117a	Mmp19
Gm12346	Unc93b1	Pkd2
Mcemp1	Atrnl1	Car12
Tlr8	Mfng	Ms4a4b
Shf	4930453N24Rik	Scube1
Ass1	1810014B01Rik	Rtn4r
Litaf	Wt1	Fam111a
Morc3	Dhtkd1	Col8a1
F730311O21Rik	Tspan33	Magee1
2610008E11Rik	Hspa1b	Shisa6
Gm5141	Crip3	Eya2
Phf1	Ahcy	Xcr1
Gm10548	Efnb2	Gm13375
Fam129a	Abhd14b	Mfap2
Ivd	Impad1	Ctsc
Mir142b	BC024139	Bbs7
Scmh1	Mthfd2l	Phyh
Gm19705	Tfb2m	Gm15283
Ache	Otc	Stk39
Ogfod3	Sinhcaf	Klhdc8a
Cbr1	Grn	Gm15228
Mfsd7a	Dpm3	P4htm
Marcks	Gm15417	Rnf186
Rnf34	Syce2	Clec7a
Vnn3	Timm21	Tmtc1
Aoc2	Cd22	Abat
Mib2	Vangl1	Cdc20
Tgfbi	Lzic	Foxf1
Guk1	Prmt2	Kif9
Sat1	Hlx	Adamts9
Hes6	Hipk3	Tlr5
Gp5	Plpp2	Coro2b
Gm20559	Ldhb	Bsdc1
Zfp763	Lin7a	Pdk4
Mettl26	Aadac	Milr1
Bend5	Pdk1	Kctd12b
Dcaf12	Agt	Nnmt
Bola1	Zfp667	Gstk1
Cd24a	Klhdc7a	Samd12
Crispld2	Rpl31-ps8	Iqgap3
Rps16	Pxdn	Gm22858
Pmel	Plcb4	Fcer2a
Mafk	Chst4	Katnal1
Itga2b	Gm36041	Igkv5-43
Hid1	Pgm2l1	St18
Kbtbd7	Prkaa2	Hif3a
Nt5c3b	Gm21049	Irs3
Stfa2l1	Cxcl12	Art2b
Hexdc	Gm13889	Pde8b
Csrnp1	Nhsl1	Gm527
Sgms2	Dhfr	Cd63-ps
Igip	Mpc2	Cdkl3
Grap	Spsb3	Fam89a
Megf8	Aldh1a7	Ttll12
Rnaseh2c	Heyl	Atp8b4
H2-Aa	Ccdc85b	Parp16
Gm6085	Atp11a	1700126G02Rik
Rpl21	Gm12070	Tigd3
Stard3	Cx3cr1	3300005D01Rik
Tead2	Slc25a47	Ccnd2
Adamts14	Gm9826	Lingo1
Gstp3	Dpysl2	Tapbpl
Kcnc1	Dctpp1	Pabpc4
Gm21926	Zbtb48	Mtfp1
Rufy4	Milr1	Syp
Gm8186	Cfap74	Slc25a38
Igfbp4	Hsd17b7	Clstn2
Cdpf1	Kcnn1	Snx15
Llgl2	Cyp4f14	Ctdspl
Xpo1	Plau	Ctnnd2
Sdc1	Wdtc1	Kcnrg
Hmox2	Mmp2	Bst1
Gata3	Fmn1	Gpc4
Endod1	Gm33543	Sema6d
Nr4a3	Loxl3	Gm10790
Hdac6	Tgfbr2	Gpr182
4933412E12Rik	Eci1	Col15a1
Zfp235	Pecr	Hace1
Dcp2	1700017B05Rik	Gna14
Spry2	Unc13a	Trim16
Hck	Rpl12	Ctss
Ppic	Haao	Atrnl1
Ctsc	Slamf8	Ppm1n
Dse	Slc12a2	Tor1aip1
Prdx6	Elk3	9330159M07Rik
Ninj1	Wdr6	Khdrbs3
Mctp2	Polr3g	Slc48a1
Ddit3	Rps27a-ps2	Tmem108
Mctp1	Pxmp2	Scarb1
Septin1	Camk2n2	Dock1
Gys1	Tubb4b	Gdpd5
Hbq1b	Efna5	Tek
Rgs12	Cenpx	Lrp8
Tnfrsf21	Slc22a30	Nrg2
Enpp5	Ndufb10	Fbxo10
Dlg2	Pgd	H2-D1
Ucp2	Itpk1	Gm30881
Txlnb	Gm6485	Fam234a
Sos1	Snx30	Synm
Rai2	Brd3os	Phf10
Sirpb1a	Afm	Tbx6
Rita1	Cpox	Rtn4rl2
Colq	Cyb5b	AI429214
Gimap1	Gm36283	Slc11a2
Aldh4a1	1810058I24Rik	Slc7a2
Gm12708	Cav2	Hsf4
Agap3	Ednrb	Plppr2
Elovl2	Mrpl12	Tnfrsf11a
Adap1	Gm10036	Igkv4-73
Fnip1	Rps7-ps3	Naa20
Zfp28	Marveld2	Dact3
4833403J16Rik	Rdh16f2	Dnajc28
St6gal1	Clip2	Lamp2
Myct1	Gm5096	Egfl8
Mapkapk2	Pold3	Rgs11
Igkc	Gm7730	Galc
Pcbp4	Gcdh	Cd86
Ppp1r3b	Gne	Cat
9130019O22Rik	Ifi27	Glt8d2
Fh1	Dcp1b	Asap3
Serpinb1a	Irf2	Golm1
Mdp1	Vwa8	Cyp2d22
Timeless	Tpmt	Rab38
Hmox1	Gm10175	Tlr13
Tpx2	Mrps36	Rims3
Gm12411	Isoc2a	Clic4
Romo1	Slc12a4	Cul4a
Nfe2l2	Resf1	Gm42141
Cpeb4	5330417C22Rik	Angpt2
Clec9a	Prnp	Gpr83
Muc13	Tent4a	Clca2
Gm15382	1110002J07Rik	H60b
Tma16	Plk3	Notch3
Ebpl	Rpl31	Gm23136
Fuz	Cntrl	St6galnac3
Gfod2	Suv39h2	Ighg1
5430403G16Rik	Serpina1a	1700102P08Rik
Slc43a1	Ppp1r9a	Tbc1d16
Gm9821	Chaf1b	H2bu2
Clic3	Robo2	Rundc3b
P2rx1	Slc6a8	Abhd4
Akap8l	Fam13a	Gnat2
Cdh1	Rpl26	Rhou
Rflnb	Gm6139	Ighv10-1
Pbx1	Phb	Fzr1
Nfe2	0610012G03Rik	Arhgap22
Cap2	Palmd	Ighv9-3
Layn	Cobl	Fanca
Bcl2a1a	Sez6l2	Stxbp3
Rnf8	1810034E14Rik	Pygm
Acap2	Dgke	Kcnh7
1600020E01Rik	Pstpip2	Suox
Hlx	Slc23a1	Ighv8-12
Mir5107	Pkhd1	Pcdh7
Prtn3	1700029I15Rik	Ifrd1
Galnt6	Ak3	Rnd2
Fam110b	Caln1	Gna12
Tspyl2	Aph1c	Plxdc1
H2-T10	Klhdc8a	Vmn2r97
Spef1	Adamts10	Cysltr2
Ncoa1	Fgf1	Tbc1d12
Snrnp70	Mospd3	Defb42
Rusc1	Bhmt-ps1	Gm12679
Grb7	Pcyt2	Clec14a
Spen	Gm8730	Podxl
Gadd45g	Pgls	Gm18724
Ccdc86	mt-Nd4l	1810073O08Rik
Snx18	Ube2l6	Npr2
Ube2l6	Maml2	Cds1
Dhodh	Impa2	Hectd4
Dalrd3	Acadm	Emc9
Rasal3	Dcaf15	Herc3
BC051226	Csf2ra	Jmy
Slc25a51	Gla	Adam11
Ppfibp2	Myh9	Galnt10
Kif24	Nop10	Ramp1
Nlrp1b	Rab3il1	Klhl7
Rhebl1	Gm39469	Gm12989
Mfsd12	AU041133	Slc12a8
Cd300a	Irf5	Sox4
Ly96	Sned1	Oas1c
Ankfy1	Nampt	Mycl
Gm45902	Nol4l	Gm49708
Fbxl6	Fabp5	Sh3bp2
Mgmt	Cd34	Cyyr1
Atn1	Nub1	Fbxl7
Ogfr	Cyth1	Lgals4
Cbx2	Adamts13	Nicn1
Gm6652	Ralgps2	Pcyox1
Ldb1	Ada	Apbb1
Ptpro	Gm45418	Tnfaip2
Nptn	Gm9833	Wdfy1
Gm47218	Mafk	Gm29017
Snx8	Sdhb	Lypd6b
Coq10a	Gm12537	Samd4
Rabep2	Adamtsl2	Nos1ap
Gm47992	Abhd11os	Mettl8
Gadd45b	Eno1	Cxcl16
Gm16094	Arhgap26	Tmem37
H2-Oa	Pirb	Gm44950
Ccdc114	Rdh10	Dand5
Zcwpw1	Rpl21-ps15	Spns2
Slc7a7	Prpf4	Cacna2d1
Tnfrsf1a	Smim11	Ncoa7
Sp100	Ppargc1b	Pheta1
Gm32220	Dna2	Rbm3-ps
Prickle1	Mrps21	Qrfp
Slc25a27	Frzb	Tomm70a
Atp6v0c-ps2	Cox7b	P2ry14
Trib2	Shroom3	Susd2
H2-Eb2	Gcgr	Cyth3
Hk1os	Pxk	Ighv1-4
Fam117a	1700094D03Rik	St6galnac6
Gm15050	Mapk7	Tspoap1
Zfp688	Cadm3	Nod2
Wdcp	Fam25c	Mfsd13a
H2-T23	Fmod	Rasgef1a
Ipo11	Rps17	Gm10156
Zfp7	Nfkbie	D130058E05Rik
Gimap7	Gm49188	Igf1r
Gm10222	Slc41a2	Mcf2l
Mfng	Lama1	Ints6l
Ctsl	Man2a2	Kif26a
Zfp69	Tbck	Adcy5
Zfand4	1810008I18Rik	A930006K02Rik
Notch1	Rnf144a	Adamts1
Gpt	Plpp3	Dpp4
Gria3	Fbxo6	Chmp4b
Slc16a5	Irf7	Rcn3
Cep89	Ppp1r13b	Ldlrad4
Sgo1	Hbs1l	Syde2
Trbv13-1	Mospd2	Nkpd1
Gm17435	Cgas	Mfap3l
Cacna1i	Gm44421	Thsd1
Asah1	Ttc41	Sox13
Cd300ld	Tmem106b	Aplf
Ypel3	Dancr	Ulk2
Rab32	Nnat	Cmtm8
Carmil2	Jtb	Wdr95
Dck	Epas1	Oplah
BC064078	Atp5md	Dna2
Zfp420	Gstm5	Sema6c
Abcg1	9430038I01Rik	Rtl8c
Fancc	Ahctf1	Fer1l5
Cd8b1	C5ar1	Cbr3
Fam189b	Bid	Gm13889
Cldn15	Gm10155	Tubb6
Gp6	Slc25a32	Nat14
Trim45	Ndufc1	Adrb2
Kantr	Gcsh	Kcnc1
Enc1	Gm15408	Il33
Adi1	Gm10132	Fam72a
Pnpt1	Pdilt	Gsdmd
Rgl1	Abca9	Camk2n1
Gm44164	Aamdc	Mgl2
Thsd7b	Wdr45	Kcnk13
Snrnp25	Helz2	Snx2
Sft2d2	Entpd8	Il2ra
Angpt1	Creld1	Acaa2
Pcbp3	Ss18l1	Ptgr1
Mocos	Plcxd2	9030025P20Rik
C5ar1	Susd2	Fcna
Rapgef4	Adh1	Dhrs13
Gm10557	Thsd1	Mapk8ip1
Klf10	Rps27	Dnajc7
Gm48905	Gpr65	Cdh17
Ctla2a	Zdhhc18	Cryz
E230001N04Rik	Rnf114	Gm17082
Sytl3	H2-D1	Golim4
Rpl8	Reck	Clstn1
Sh3pxd2a	Plscr4	Cracr2b
Wdr62	Atp5j	Mpeg1
Pisd-ps1	Dhrs1	Erbb2
Gm46430	Csf1r	Ephx2
Itgav	Nicn1	Hpse
Abhd8	Jdp2	Rtn4rl1
Cep85l	Mrc2	Zdhhc2
Cds1	Ifi27l2a	Gstm1
Rcn3	Abhd18	Aph1c
Setd4	AA986860	Kif13a
Sh3bgrl2	Rbm3	Wasf3
Naprt	Gxylt1	Ntn4
Rpgrip1	Traf5	Agfg2
Slc50a1	Slc25a13	Sspn
Whrn	Azi2	Tent4a
Lpar5	Serpina3n	Gm4430
Igkv12-44	Dand5	Tmem246
Qpct	Sntg2	2010008C14Rik
Pdxk	Cks2	Tead1
Dcdc2b	Mtx3	Mpst
Cenpf	Rgs1	Ighv1-78
Abcd2	Glo1	Rgs12
Elp6	Hsd3b3	Rnf180
Hopx	mt-Nd1	H2-M3
Impdh1	5033403H07Rik	Hspb8
Hnrnph3	Gm4951	Ltbp3
Smyd3	F13b	Map3k8
Aldh1a1	Peg13	Rffl
Gm45552	Macrod1	1700041G16Rik
Nsd3	Bax	Mustn1
Nlrp6	Car5b	Igkv4-77
Cmip	Fabp2	Ptprm
Gm26782	Cfap300	Klhl12
C3	Tmem181a	Awat2
Fbxo21	Col6a2	Tacc2
Serpinb9	Pltp	Epas1
Pccb	Bola3	Prkcz
Mfap3l	Rps2-ps13	Ubr4
Tpst1	Stx11	Trim12a
Hsh2d	Bnip3	Lpxn
Ctsw	Ptch2	Agpat4
Iglv2	Sdccag8	Zfp456
Hipk2	Oaz1-ps	Gm44667
Acsf2	Dnajc28	Arhgap21
St3gal5	Abhd4	Csrp1
Gm10443	Zfp688	Rfc3
Trbc1	0610043K17Rik	Neurl2
Flt3	Syn3	Pdcd1lg2
Myo1f	Dpt	Ly86
Trem3	Cat	Aldh1a3
Bri3	Litaf	2810454H06Rik
Gm10163	Cenpv	Sh3pxd2a
Pgk1-rs7	Cisd1	Pglyrp1
Igkv3-4	Ddt	Marveld1
Plek	Dqx1	Dnah2
Zfp661	Phc2	Hspa4l
Nacad	1190007I07Rik	Wdr19
Tmem9	Mbp	Slc22a17
Ighv5-4	Cep170	Fndc3a
Spint2	Per3	Wdfy3
Fabp5	Cda	9430025C20Rik
Tiam1	Ntn4	Ace
Mus81	Clybl	1300014J16Rik
Metrnl	Tctn1	Zfyve21
Rab7-ps1	Clstn3	Ypel3
Prr7	Gen1	Dqx1
[truncated: 3,103 more rows]

## Sheet: Fig 4b
Mouse number	Group	-4	-2	0	Wpi1	Wpi2	Wpi3	Wpi4	Wpi5	Wpi6	Wpi7	Wpi9	Wpi10	Wpi11	Wpi12	Wpi13	Wpi14	Wpi15
CA2	huIFNAR-Mock	1120.09	1052.4	2194.32	1794.76	4176.86	2358.08	6683.41	8137.55	3441.05	9109.17	11168.1	10545.9	14840.6	4884.28	7753.28	7783.84	7590.07
CA5	huIFNAR-Mock	670.306	2010.92	3189.96	1989.08	2770.74	1379.91	2593.89	5707.42	2975.98	6486.9	4580.79	6310.04	7379.91	2679.04	4264.19	5430.13	7087.34
CA6	huIFNAR-Mock	111.354	7246.72	7772.93	6251.09	7676.86	13395.2	11312.2	NA	3528.38	11515.3	10113.5	11353.7	11135.4	2683.41	4637.55	9045.85	7021.83
CA8	huIFNAR-Mock	2709.61	978.166	563.319	993.45	3262.01	1869	6061.14	3775.11	1475.98	5082.97	2024.02	Dead	Dead	Dead	Dead	Dead	Dead
CA10	huIFNAR-Mock	1443.23	840.611	2781.66	1803.49	3986.9	2969.43	5187.77	5290.39	3248.91	6056.77	7434.5	7139.74	7358.08	2576.42	3604.8	5469.43	6610.81
CA13	huIFNAR-Mock	2755.46	541.485	2521.83	2425.76	5587.34	2969.43	5447.6	5183.41	5061.14	7024.02	7956.33	3724.89	7851.53	3631	3589.52	8299.13	7383.73
CA1	huIFNAR-IFNα2	4093.89	2395.2	3301.31	2746.72	5087.34	3587.34	6524.02	3801.31	3751.09	4189.96	989.083	2021.83	2152.84	829.694	1790.39	1951.97	2037.12
CA3	huIFNAR-IFNα2	67.6856	589.52	1054.59	310.044	122.271	85.1528	85.1528	41.4847	50.2183	98.2533	<0.05	17.4672	15.2838	<0.05	<0.05	<0.05	<0.05
CA4	huIFNAR-IFNα2	1417.03	890.83	5275.11	3447.6	4796.94	4530.57	7373.36	3838.43	6080.79	5213.97	1779.48	3866.81	3161.57	1058.95	2740.17	1735.81	1606.44
CA7	huIFNAR-IFNα2	1069.87	722.707	3563.32	2545.85	3117.9	3521.83	3882.1	2290.39	3713.97	3366.81	930.131	1139.74	786.026	467.249	786.026	932.314	1257.64
CA9	huIFNAR-IFNα2	5034.93	364.629	2740.17	1211.79	943.231	2113.54	1089.52	670.306	941.048	1681.22	279.476	541.485	602.62	200.873	203.057	187.773	180.13
CA11	huIFNAR-IFNα2	4000	360.262	1869	1233.62	1310.04	1585.15	2165.94	565.502	943.231	1563.32	281.659	475.983	272.926	115.721	194.323	93.8865	244
CA15	WT-IFNα2	233.624	3344.98	3766.38	9698.69	4886.46	2766.38	2399.56	10620.1	5517.47	8401.75	8148.47	7903.93	7126.64	6262.01	6253.28	5242.36	6230.9
CA18	WT-IFNα2	292.576	299.127	910.48	2323.14	962.882	497.817	853.712	1102.62	855.895	1585.15	1045.85	1801.31	1390.83	1089.52	1043.67	1593.89	1388.65
CA19	WT-IFNα2	408.297	2737.99	6713.97	11074.2	6941.05	2091.7	1039.3	6338.43	5882.1	9471.62	6886.46	10425.8	9567.69	7010.92	5296.94	8836.24	9129.37
CA22	WT-IFNα2	69.869	534.934	1344.98	4074.24	1978.17	617.904	713.974	2303.49	1593.89	4425.76	3478.17	3434.5	4379.91	3331.88	2419.21	3862.45	3733.62
CA23	WT-IFNα2	106.987	131.004	1323.14	4742.36	655.022	827.511	1032.75	3277.29	1735.81	3508.73	2434.5	2606.99	2903.93	2316.59	2063.32	2150.66	3106.44
CA24	WT-IFNα2	305.677	3646.29	3220.52	9126.64	2958.52	548.035	1288.21	5790.39	5358.08	7491.27	3294.76	5078.6	8844.98	6290.39	5611.35	7740.17	6317.69

[truncated: 12 more sheets: Fig 4c, Fig 4d, Fig 4e, Fig 4f, Fig 4g, Fig 4h, Fig 4i, Fig 4j, Fig 5b, Fig 6b_d, Fig 7b, Fig 8b_d_f]
