# Supplementary material for: Interferon stimulated immune profile changes in a humanized mouse model of HBV infection
Source: Nat Commun. 2023 Nov 15;14:7393. doi: 10.1038/s41467-023-43078-5 (PMC10652013; doi:10.1038/s41467-023-43078-5)
Supplement: Supplementary file 8 — Source Data [file 41467_2023_43078_MOESM8_ESM.zip › 06_2_Source_data_For_huIFNAR_Supp_Figures_20230928-wyp.xlsx]

## Sheet: Fig S5b
Original detas													relative ACTIN by volume				Nomalized to PBS
Repeat_1
5.16		ACTIN-3s							ISG15-8s
Number	Vol. %	Volume	Height	Area			Number	Vol. %	Volume	Height	Area				ISG15/ACTIN				Fold change
No 1	18.987	2496189	255	17120			No 1	8.326	255897	70	15860		WT	PBS	0.102515		WT	PBS	1
No 2	17.097	2247641	255	15515			No 2	4.905	150760	39	13908			huIFNα2	0.0670748			huIFNα2	0.654292
No 3	18.512	2433687	255	16264			No 3	28.896	888153	255	16714			mIFNα5	0.364941			mIFNα5	3.55988
No 4	16.675	2192187	255	15836			No 4	4.271	131273	19	14396		IFNAR	PBS	0.0598822		IFNAR	PBS	1
No 5	15.706	2064849	255	16371			No 5	45.777	1407031	255	18788			huIFNα2	0.681421			huIFNα2	11.3794
No 6	13.023	1712079	255	15622			No 6	7.826	240532	60	15494			mIFNα5	0.140491			mIFNα5	2.34613
Repeat_2
5.19		Lane A							ISG15-3s
Number	Vol. %	Volume	Height	Area			Number	Vol. %	Volume	Height	Area				ISG15/ACTIN				Fold change
No 1	20.713	2487100	255	25434			No 1	2.825	65508	11	15738		WT	PBS	0.0263391		WT	PBS	1
No 2	19.047	2287023	255	24300			No 2	2.433	56407	14	13176			huIFNα2	0.0246639			huIFNα2	0.9364
No 3	19.637	2357931	255	23976			No 3	15.204	352564	135	16836			mIFNα5	0.149523			mIFNα5	5.67683
No 4	17.424	2092145	255	23976			No 4	2.394	55502	10	15250		IFNAR	PBS	0.0265288		IFNAR	PBS	1
No 5	14.557	1747864	255	24948			No 5	68.613	1591015	255	20008			huIFNα2	0.910262			huIFNα2	34.3123
No 6	8.622	1035242	194	28188			No 6	8.531	197819	72	17568			mIFNα5	0.191085			mIFNα5	7.20293
Repeat_3
5.25		ACTIN-0.5s							ISG15-30s
Number	Vol. %	Volume	Height	Area			Number	Vol. %	Volume	Height	Area				ISG15/ACTIN				Fold change
No 1	15.254	2673147	255	21960			No 1	4.099	115425	11	16470		WT	PBS	0.0431794		WT	PBS	1
No 2	14.441	2530618	255	21838			No 2	3.579	100785	14	16592			huIFNα2	0.0398262			huIFNα2	0.922343
No 3	13.712	2402934	255	20984			No 3	12.802	360512	75	18910			mIFNα5	0.15003			mIFNα5	3.47457
No 4	17.41	3050967	255	22448			No 4	3.073	86541	10	18056		IFNAR	PBS	0.0283651		IFNAR	PBS	1
No 5	18.986	3327055	255	23424			No 5	71.105	2002400	255	21106			huIFNα2	0.601854			huIFNα2	21.2181
No 6	20.197	3539431	255	23912			No 6	5.342	150440	14	18666			mIFNα5	0.042504			mIFNα5	1.49846

## Sheet: Fig S8
Spleen														Relative expression
	E21-3	E22-3	E23-3	E51-3	E52-3	E53-3	Control group AVERAGE	Test group, delta delta Ct			-delta delta Ct			E21-3	E22-3	E23-3
MIx1	3.101	3.021	3.556	7.888	7.424	8.042	7.78467	-4.68367	-4.76367	-4.22867	4.68367	4.76367	4.22867	25.6995	27.1648	18.748	MIx1
Ifi44	3.6645	3.826	3.946	7.7945	8.139	8.57	8.16783	-4.50333	-4.34183	-4.22183	4.50333	4.34183	4.22183	22.6798	20.2779	18.6594	Ifi44
ISG15	1.2085	0.7235	0.8315	4.265	2.3305	3.1135	3.23633	-2.02783	-2.51283	-2.40483	2.02783	2.51283	2.40483	4.07792	5.7074	5.29574	ISG15
ApoI6	9.9575	10.151	10.378	17.93	14.5255	16.817	16.4242	-6.46667	-6.27317	-6.04617	6.46667	6.27317	6.04617	88.4424	77.3413	66.0811	ApoI6
Usp18	3.212	2.8665	3.18	7.0305	6.606	7.297	6.97783	-3.76583	-4.11133	-3.79783	3.76583	4.11133	3.79783	13.6028	17.2836	13.9079	Usp18
Ifit1	3.379	3.1905	3.2505	7.5635	6.3275	7.181	7.024	-3.645	-3.8335	-3.7735	3.645	3.8335	3.7735	12.5099	14.256	13.6753	Ifit1
Alox15	13.488	12.0865	12.818	8.7405	7.561	8.8785	8.39333	5.09467	3.69317	4.42467	-5.09467	-3.69317	-4.42467	0.0292653	0.0773118	0.0465632	Alox15
Mxd3	10.225	9.956	10.3485	9.4085	7.6885	7.1335	8.07683	2.14817	1.87917	2.27167	-2.14817	-1.87917	-2.27167	0.225599	0.271841	0.207091	Mxd3
Trim10	9.7575	9.3435	11.0385	6.79	2.812	2.8455	4.14917	5.60833	5.19433	6.88933	-5.60833	-5.19433	-6.88933	0.0204986	0.0273118	0.00843537	Trim10
Tnk1	14.721	16.1335	18.107	13.268	8.3105	5.042	8.8735	5.8475	7.26	9.2335	-5.8475	-7.26	-9.2335	0.0173671	0.00652412	0.00166127	Tnk1
Gapdh	0	0	1.77636e-15	0	0	-1.77636e-15	-5.92119e-16	5.92119e-16	5.92119e-16	2.36848e-15	-5.92119e-16	-5.92119e-16	-2.36848e-15	1	1	1	Gapdh
Lungs														Relative expression
	E21-4	E22-4	E23-4	E51-4	E52-4	E53-4	Control group AVERAGE	Test group, delta delta Ct			-delta delta Ct			E21-4	E22-4
Cxcl10	0.86	0.2155		7.7705	8.488	8.0405	8.09967	-7.23967	-7.88417		7.23967	7.88417		151.132	236.249	Cxcl10
MIx1	2.1705	1.939		8.4035	8.232	8.589	8.40817	-6.23767	-6.46917		6.23767	6.46917		75.4614	88.5958	MIx1
ISG15	-0.816	-0.7355		3.727	3.222	3.841	3.59667	-4.41267	-4.33217		4.41267	4.33217		21.2983	20.1424	ISG15
Gbp10	2.45	2.434		9.7565	7.7795	8.5225	8.68617	-6.23617	-6.25217		6.23617	6.25217		75.383	76.2236	Gbp10
Sectmla	10.0565	8.8635		12.062	14.5025	14.1255	13.5633	-3.50683	-4.69983		3.50683	4.69983		11.3674	25.9891	Sectmla
Rsad2	0.89	0.876		6.6145	5.4035	5.784	5.934	-5.044	-5.058		5.044	5.058		32.991	33.3127	Rsad2
Trim10	11.1575	12.413		10.4995	8.5775	9.1245	9.4005	1.757	3.0125		-1.757	-3.0125		0.295863	0.123922	Trim10
Cngb1	12.0495	13.1505		12.9035	10.494	10.6285	11.342	0.7075	1.8085		-0.7075	-1.8085		0.61238	0.285488	Cngb1
Ifnar2	12.667	11.097		5.7795	13.123	13.4235	10.7753	1.89167	0.321667		-1.89167	-0.321667		0.269496	0.800145	Ifnar2
Stmn2	5.819	5.9005		3.048	3.387	3.356	3.26367	2.55533	2.63683		-2.55533	-2.63683		0.170125	0.160781	Stmn2
Gapdh	0	0		0	0	0	0	0	0		0	0		1	1	Gapdh
Kidney
														Relative expression
	E21-5	E22-5	E23-5	E51-5	E52-5	E53-5	Control group AVERAGE	Test group, delta delta Ct			-delta delta Ct			E21-5	E22-5	E23-5
Cxcl10	3.408	3.7205	3.4305	10.0465	9.6415	9.4175	9.70183	-6.29383	-5.98133	-6.27133	6.29383	5.98133	6.27133	78.4572	63.1773	77.2431	Cxcl10
Mx1	6.404	6.9845	6.799	14.757	14.7595	14.5685	14.695	-8.291	-7.7105	-7.896	8.291	7.7105	7.896	313.213	209.456	238.195	Mx1
Ifitm6	9.3715	9.419	9.084	10.872	10.833	10.578	10.761	-1.3895	-1.342	-1.677	1.3895	1.342	1.677	2.61988	2.53503	3.19762	Ifitm6
ISG15	2.0415	2.0545	1.753	7.831	6.451	6.9995	7.09383	-5.05233	-5.03933	-5.34083	5.05233	5.03933	5.34083	33.1821	32.8844	40.5276	ISG15
Oas3	7.8915	7.7185	8.014	13.9765	13.672	13.845	13.8312	-5.93967	-6.11267	-5.81717	5.93967	6.11267	5.81717	61.3787	69.1984	56.3822	Oas3
Slfn4	8.144	8.5285	7.739	16.593	7.59725	16.8895	13.6933	-5.54925	-5.16475	-5.95425	5.54925	5.16475	5.95425	46.8264	35.8711	62.0023	Slfn4
Itga2	12.739	11.845	11.9435	11.9605	9.557	12.7515	11.423	1.316	0.422	0.5205	-1.316	-0.422	-0.5205	0.401647	0.746389	0.69713	Itga2
Upk3b	11.0275	10.534	13.1295	8.3505	7.7355	12.8585	9.64817	1.37933	0.885833	3.48133	-1.37933	-0.885833	-3.48133	0.384396	0.541175	0.0895394	Upk3b
Rasa11	12.495	12.475	11.462	10.7345	8.857	11.8435	10.4783	2.01667	1.99667	0.983667	-2.01667	-1.99667	-0.983667	0.247129	0.250578	0.505693	Rasa11
Cd209a	14.4	14.459	15.303	12.0045	13.619	12.729	12.7842	1.61583	1.67483	2.51883	-1.61583	-1.67483	-2.51883	0.326276	0.313202	0.174484	Cd209a
Gapdh	1.77636e-15	0	-1.77636e-15	0	-1.77636e-15	0	-5.92119e-16	2.36848e-15	5.92119e-16	-1.18424e-15	-2.36848e-15	-5.92119e-16	1.18424e-15	1	1	1	Gapdh
Brain														Relative expression
	E21-6	E22-6	E23-6	E51-6	E52-6	E53-6	Control group AVERAGE	Test group, delta delta Ct			-delta delta Ct			E21-6	E22-6	E23-6
Cxcl10	7.096	6.6955	6.41	0	13.622	12.891	13.2565	-6.1605	-6.561	-6.8465	6.1605	6.561	6.8465	71.5312	94.4187	115.081	Cxcl10
Mx1	8.656	9.122	8.8995	14.4275	15.4235	14.3395	14.7302	-6.07417	-5.60817	-5.83067	6.07417	5.60817	5.83067	67.3762	48.7783	56.9122	Mx1
Ifi44	6.75	5.4135	6.018	12.7785	11.6555	10.4135	11.6158	-4.86583	-6.20233	-5.59783	4.86583	6.20233	5.59783	29.1583	73.6357	48.4301	Ifi44
Usp18	6.5185	6.623	6.4545	12.0245	11.5405	10.568	11.3777	-4.85917	-4.75467	-4.92317	4.85917	4.75467	4.92317	29.0238	26.9959	30.3404	Usp18
Gbp10	10.165	9.0385	7.0415	15.6515	14.657	13.083	14.4638	-4.29883	-5.42533	-7.42233	4.29883	5.42533	7.42233	19.6824	42.9722	171.532	Gbp10
Slfn4	10.172	11.498	10.278	13.971	16.2635	0	10.0782	0.0938333	1.41983	0.199833	-0.0938333	-1.41983	-0.199833	0.93703	0.373755	0.870651	Slfn4
Nps	16.419	13.346	10.9775	7.9425	16.238	16.92	13.7002	2.71883	-0.354167	-2.72267	-2.71883	0.354167	2.72267	0.151897	1.27825	6.60092	Nps
Pou4f3	13.841	15.1065	15.4485	13.2025	12.383	16.707	14.0975	-0.2565	1.009	1.351	0.2565	-1.009	-1.351	1.19458	0.496891	0.39202	Pou4f3
Dsp	0	14.6555	15.8685	0	9.161	13.3895	11.2752	-11.2752	3.38025	4.59325	11.2752	-3.38025	-4.59325	0	0.0960381	0.041428	Dsp
Hoxb6	10.095	11.6855	10.7465	11.802	12.495	6.9995	10.4322	-0.337167	1.25333	0.314333	0.337167	-1.25333	-0.314333	1.26327	0.419478	0.804223	Hoxb6
Gapdh	1.77636e-15	-1.77636e-15	0	1.77636e-15	0	0	5.92119e-16	1.18424e-15	-2.36848e-15	-5.92119e-16	-1.18424e-15	2.36848e-15	5.92119e-16	1	1	1	Gapdh
Heart
										Relative expression
	E21-7	E23-7	E51-7	E53-7	Control group AVERAGE	Test group, delta delta Ct		-delta delta Ct		E21-7	E23-7
Cxcl10	5.212	4.085	13.946	12.464	13.205	-7.993	-9.12	7.993	9.12	254.761	556.408	Cxcl10
Mx1	5.116	4.4615	13.318	12.6525	12.9853	-7.86925	-8.52375	7.86925	8.52375	233.819	368.048	Mx1
Irg1	11.014	9.3895	14.6335	14.244	14.4387	-3.42475	-5.04925	3.42475	5.04925	10.7387	33.1113	Irg1
Ifit1	2.299	1.871	9.0935	6.044	7.56875	-5.26975	-5.69775	5.26975	5.69775	38.5792	51.9031	Ifit1
Sectmla	8.959	8.348	15.444	15.7755	15.6098	-6.65075	-7.26175	6.65075	7.26175	100.479	153.463	Sectmla
ISG15	2.159	0.9205	8.652	6.788	7.72	-5.561	-6.7995	5.561	6.7995	47.2093	111.392	ISG15
Ifnar2	18.217	16.071	8.2905	14.765	11.5278	6.68925	4.54325	-6.68925	-4.54325	0.00969025	0.042889	Ifnar2
Fabp1	13.8425	12.0895	10.7935	5.662	8.22775	5.61475	3.86175	-5.61475	-3.86175	0.0204076	0.0687856	Fabp1
Cd79a	13.42	11.071	11.456	9.81	10.633	2.787	0.438	-2.787	-0.438	0.144887	0.738157	Cd79a
Mmp9	15.554	12.625	15.4915	12.8775	14.1845	1.3695	-1.5595	-1.3695	1.5595	0.387025	2.94752	Mmp9
Gapdh	0	1.77636e-15	0	-1.77636e-15	-8.88178e-16	8.88178e-16	2.66454e-15	-8.88178e-16	-2.66454e-15	1	1	Gapdh
Musle														Relative expression
	E21-8	E22-8	E23-8	E51-8	E52-8	E53-8	Control group AVERAGE	Test group, delta delta Ct			-delta delta Ct			E21-8	E22-8	E23-8
Cxcl10	7.4225	7.785	9.231		13.578	15.2625	14.4202	-6.99775	-6.63525	-5.18925	6.99775	6.63525	5.18925	127.801	99.4052	36.4855	Cxcl10
Mx1	8.688	8.387	9.3635		19.473	14.8935	17.1833	-8.49525	-8.79625	-7.81975	8.49525	8.79625	7.81975	360.849	444.565	225.933	Mx1
Oas3	11.5225	11.641	12.7235		16.732	18.12	17.426	-5.9035	-5.785	-4.7025	5.9035	5.785	4.7025	59.8592	55.139	26.0372	Oas3
Ido1	14.2605	13.5935	13.205		14.809	16.6115	15.7102	-1.44975	-2.11675	-2.50525	1.44975	2.11675	2.50525	2.73161	4.33716	5.67748	Ido1
Fcgr4	11.603	10.805	12.8325		16.709	16.632	16.6705	-5.0675	-5.8655	-3.838	5.0675	5.8655	3.838	33.5328	58.3031	14.3006	Fcgr4
Oas3 1	11.522	11.3665	11.9345		15.446	#VALUE!	15.446	-3.924	-4.0795	-3.5115	3.924	4.0795	3.5115	15.1789	16.9064	11.4043	Oas3 1
Stmn2	10.3175	14.955	14.0215		11.55	11.274	11.412	-1.0945	3.543	2.6095	1.0945	-3.543	-2.6095	2.13539	0.0857928	0.163856	Stmn2
Cd209a	10.497	#VALUE!	20.4815		13.166	11.14	12.153	-1.656	#VALUE!	8.3285	1.656	#VALUE!	-8.3285	3.15142	#VALUE!	0.0031108	Cd209a
Nlrc3	12.1585	13.462	13.8385		12.792	10.9825	11.8872	0.27125	1.57475	1.95125	-0.27125	-1.57475	-1.95125	0.828601	0.335701	0.258592	Nlrc3
Tnnt1	11.6495	10.996	6.868		5.768	3.2255	4.49675	7.15275	6.49925	2.37125	-7.15275	-6.49925	-2.37125	0.00702761	0.0110543	0.193278	Tnnt1
Gapdh	0	-1.77636e-15	0		1.77636e-15	0	0	0	-1.77636e-15	0	0	1.77636e-15	0	1	1	1	Gapdh
Intestine														Relative expression
	E21-9	E22-9	E23-9	E51-9	E52-9	E53-9	Control group AVERAGE	Test group, delta delta Ct			-delta delta Ct			E21-9	E22-9	E23-9
Mx1	7.131	6.928	6.6075	11.014	10.072	12.0435	11.0432	-3.91217	-4.11517	-4.43567	3.91217	4.11517	4.43567	15.055	17.3296	21.6406	Mx1
Ifi44	3.8695	3.383	3.2165	7.7095	8.316	9.8505	8.62533	-4.75583	-5.24233	-5.40883	4.75583	5.24233	5.40883	27.0177	37.8529	42.4836	Ifi44
Ifit3	3.409	2.9595	2.6215	7.0125	7.489	7.607	7.3695	-3.9605	-4.41	-4.748	3.9605	4.41	4.748	15.5679	21.259	26.8714	Ifit3
Fgf21	14.0275	7.7725	14.4535	12.3015	12.2245	12.7465	12.4242	1.60333	-4.65167	2.02933	-1.60333	4.65167	-2.02933	0.329116	25.1357	0.244968	Fgf21
Ccl8	8.2365	6.4835	7.66	10.694	11.66	11.7555	11.3698	-3.13333	-4.88633	-3.70983	3.13333	4.88633	3.70983	8.7746	29.5756	13.0849	Ccl8
Nupr1	7.632	1.3625	6.2785	7.2105	6.186	8.478	7.2915	0.3405	-5.929	-1.013	-0.3405	5.929	1.013	0.789768	60.9266	2.0181	Nupr1
Cd79a	9.854	8.6525	9.4245	8.0125	8.4	6.596	7.6695	2.1845	0.983	1.755	-2.1845	-0.983	-1.755	0.219988	0.505927	0.296273	Cd79a
Cd163	14.342	11.7665	14.709	10.469	9.702	13.072	11.081	3.261	0.6855	3.628	-3.261	-0.6855	-3.628	0.104314	0.62179	0.0808841	Cd163
F13a1	#VALUE!	#VALUE!	#VALUE!	10.6415	10.4565	13.3035	11.4672	#VALUE!	#VALUE!	#VALUE!	#VALUE!	#VALUE!	#VALUE!	#VALUE!	#VALUE!	#VALUE!	F13a1
Alas2	13.118	9.5285	12.7745	10.993	11.824	10.221	11.0127	2.10533	-1.48417	1.76183	-2.10533	1.48417	-1.76183	0.232398	2.79756	0.294873	Alas2
Gapdh	0	1.77636e-15	-1.77636e-15	1.77636e-15	-1.77636e-15	0	0	0	1.77636e-15	-1.77636e-15	0	-1.77636e-15	1.77636e-15	1	1	1	Gapdh

## Sheet: Fig S9
HBsAg	GenotypeB										GenotypeC
D7	3990.81	4205.18	1417.03	1203.67	663.53	2406.84	1248.91	1456.19	2309.61	2954.07	1661.7	2040.29	821.91	1144.55	3187.7	965.31	1691.73	2955.16	1192.51
D10	4026.04	2797.28	1768.54	1793.78	2142.64	2000.83	2600.69	2278.18	3585.89	2906.56	4988.77	1777.37	2173.18	1557.54	2859.97	831.31	2021.58	421.02	1886.94
W2	1032.36	85.03	311.05	1622.91	806.27	1658.53	4.71	2616.04	3594.89	4032.98	1050.45	903.52	5.47	217.44	26.2	35.98	2798.45	38.73	1461.6
W3	3309.86	2335.56	1490.54	499.77	106.4	2149.44	1073.24	3171.49	1590.87	3990.63	1240.99	3491.49	31.46	400.62	1795.55	128.06	1319.84	398.43	363.15
W4	1372.85	1213.27	1221.19	278.08	338	920.22	1477.05	427.45	488.49	1840.13	2558.85	3273.68	539.43	523.83	5092.72	275.16	2488.12	815.74	2284.72
W6	1375.81	2741.63	1308.33	180.6	489.62	1267.73	1399.7	812.75	413.74	2049.55	3781.53	3064.53	1237.5	1526.36	6714.03	261.78	3558.48	2607.19	1568.24
W8	3193.05	3507.86	2084.14	444.24	840.65	1092.42	2178.08	1489.24	1111.44	2723.62	4675.09	3603.1	3052.16	894.76	5721.36	208.33	3900.76	4072.93	3044.6
W13	2514.15	3681.44	3371.57	25.18	5001.87	3120.92	5042.35	607.89	1033.7	1845.34	4424.32	3595.97	4767.16	NA	4464.95	207.22	6274.33	5441.6	3774.89
W15	6332.79	4355.96	2144.06	20.7	NA	1165.48	3164.4	1226.4	1001.35	1808.2	4797.96	5401.33	2770.9	NA	NA	339.99	4582.74	5162.12	4636.24
W16	4188.03	5933.42	2581.05	66.44	3154.39	1269.38	2585.54	1678.93	1310.11	1818.04	5683.17	7503.63	4206.5	543.99	NA	982.88	5610.33	5301.74	4440.87
HBeAg	GenotypeB										GenotypeC
D7	0.598	0.5469	0.3612	0.2504	0.212	0.5152	0.2331	0.2553	0.3906	0.3205	0.3094	0.3924	0.2772	0.3773	0.8663	0.3791	0.4366	0.7365	0.2949
D10	1.3691	0.9717	0.5149	0.4493	0.3066	0.5969	0.7195	0.627	0.8499	0.6037	1.2566	0.5864	0.835	1.0253	1.6499	0.9217	0.8649	1.2482	0.7626
W2	1.4657	1.4622	0.8249	0.7749	0.4005	0.6887	1.4392	0.6262	0.7768	1.0206	1.338	1.1142	1.5327	0.6884	0.7601	1.116	2.4122	1.7161	0.427
W3	1.411	1.3989	0.5602	0.5425	0.584	0.5201	0.4704	0.6299	0.5284	0.4932	1.2689	1.1254	0.5898	0.6792	1.6165	0.7287	1.2952	1.1583	0.7734
W4	0.8009	0.8398	0.9072	0.818	0.7638	0.5298	0.9707	0.357	0.9165	0.7669	1.2097	0.7619	1.0924	0.8757	1.7676	1.3079	1.2657	1.402	0.6695
W6	1.4143	1.5725	0.9397	0.758	0.849	0.8222	0.495	0.6276	0.4658	0.8753	1.7577	1.386	0.96	0.8524	1.7471	1.296	1.335	1.9366	0.883
W8	1.5486	1.594	0.8322	0.7604	0.8079	1.0654	0.7538	0.9486	1.3323	0.9389	1.8167	1.3443	1.2373	1.0098	1.8215	1.4772	1.4562	1.5055	1.2067
HBV-DNA	GenotypeB										GenotypeC
D7	3580000	8940000	657000	743000	1130000	34300	9890	230000	148000	1860000	3610000	2400000	6350000	2780000	4150000	3220000	4350000	12400000	3900000
D10	1510000	656000	722000	585000	162000	1040000	15900	456000	378000	22800000	2290000	8830000	2020000	2480000	3900000	794000	8820000	1770000	2470000
W2	1030000	727000	574000	1370000	777000	488000	84300	638000	54200	283000	416000	6160000	1710000	729000	20700000	412000	22800000	1690000	1300000
W3	188000	68900	86500	1750000	96600	34700	169000	8060000	47300	324000	480000	1710000	781000	249000	1940000	119000	1450000	489000	401000
W4	462000	376000	355000	41600	29400	3730000	133000	2790000	135000	535000	5220000	17800000	1540000	543000	13900000	192000	3860000	642000	843000
W6	222000	840000	9570000	102000	2000000	33100000	27300000	182000	72600	267000	1460000	1900000	1500000	429000	3010000	225000	479000	11000000	1230000
W8	1210000	1350000	325000	260000	128000	116000	74300	90700	441000	749000	2890000	1180000	5620000	845000	1720000	129000	3790000	2510000	630000

## Sheet: Fig S10
HBsAg
	WT-IFNα2						huIFNAR-Mock						huIFNAR-IFNα2
W2	233.62	292.58	408.3	69.87	106.99	305.68	1120.09	670.31	111.35	2709.61	1443.23	2755.46	4093.89	67.69	1417.03	1069.87	5034.93	4000
W4	3344.98	299.13	2737.99	534.93	131	3646.29	1052.4	2010.92	7246.72	978.17	840.61	541.48	2395.2	589.52	890.83	722.71	364.63	360.26
W6	3766.38	910.48	6713.97	1344.98	1323.14	3220.52	2194.32	3189.96	7772.93	563.32	2781.66	2521.83	3301.31	1054.59	5275.11	3563.32	2740.17	1869
HBeAg
	WT-IFNα2						huIFNAR-Mock						huIFNAR-IFNα2
W2	1095.37	825.66	791.72	535.82	405.8	699.39	481.22	267.17	599.89	363.17	315.66	457.06	510.18	350.6	493.55	311.3	374.02	362.87
W4	724.42	570.51	682.09	588.13	427.86	653.41	473.7	315.41	522.7	293.16	380.62	292.01	482.82	325.54	724.75	424.68	443.28	323.65
W6	459.4	569.12	916.44	1033.63	799.73	933.6	736.86	1221.74	373.68	733.67	811.02	431.67	719.61	1179.66	600.98	765.19	548.39	365.33

## Sheet: Fig S11
HBsAg
Mouse number	Group	0	Wpi1	Wpi2	Wpi3	Wpi4	Wpi5	Wpi6	Wpi7	Wpi9	Wpi10	Wpi11	Wpi12	Wpi13	Wpi14	Wpi15
#1	huIFNAR-IFNα2	3301.31	2746.72	5087.34	3587.34	6524.02	3801.31	3751.09	4189.96	989.083	2021.83	2152.84	829.694	1790.39	1951.97	2037.12
#4	huIFNAR-IFNα2	5275.11	3447.6	4796.94	4530.57	7373.36	3838.43	6080.79	5213.97	1779.48	3866.81	3161.57	1058.95	2740.17	1735.81	1606.44
#7	huIFNAR-IFNα2	3563.32	2545.85	3117.9	3521.83	3882.1	2290.39	3713.97	3366.81	930.131	1139.74	786.026	467.249	786.026	932.314	1257.64
#9	huIFNAR-IFNα2	2740.17	1211.79	943.231	2113.54	1089.52	670.306	941.048	1681.22	279.476	541.485	602.62	200.873	203.057	187.773	180.13
#11	huIFNAR-IFNα2	1869	1233.62	1310.04	1585.15	2165.94	565.502	943.231	1563.32	281.659	475.983	272.926	115.721	194.323	93.8865	244
HBeAg
Mouse Number	Group	0	Wpi1	Wpi2	Wpi3	Wpi4	Wpi5	Wpi6	Wpi7	Wpi8	Wpi9	Wpi10	Wpi11	Wpi12	Wpi13	Wpi14	Wpi15
#1	huIFNAR-IFNα2	719.613	944.934	537.413	1430.13	1085.11	957.717	549.159	535.065	776.337	299.137	472.564	585.209	406.649	309.543	438.125	604.368
#4	huIFNAR-IFNα2	600.976	990.482	556.01	1613.93	1320.25	1086.96	690.39	610.011	984.193	380.235	689.003	772.058	491.079	439.793	513.59	567.617
#7	huIFNAR-IFNα2	765.195	418.126	398.417	1049.93	843.279	669.905	389.288	319.548	587.517	213.137	390.482	383.528	254.233	283.807	259.397	307.459
#9	huIFNAR-IFNα2	548.388	497.737	521.998	1272.87	998.725	861.515	535.929	461.37	824.657	404.225	502.591	502.859	307.612	497.557	315.357	698.623
#11	huIFNAR-IFNα2	365.332	475.856	483.77	1138.91	731.381	806.784	340.938	335.801	336.296	294.678	369.183	431.863	268.468	588.651	257.832	347.09

## Sheet: Fig S12
编号	小鼠编号	Group	-4	-2	0	Wpi1	Wpi3	Wpi5	Wpi7	Wpi9	Wpi11	Wpi13	log10	-4	-2	0	Wpi1	Wpi3	Wpi5	Wpi7	Wpi9	Wpi11	Wpi13
2	CA2	huIFNAR-Mock	1738.13	1640.79	1833.97	682.021	1253.33	15872.4	15771.9	2577.3	4518.49	1743.19		3.24008	3.21505	3.26339	2.8338	3.09807	4.20064	4.19788	3.41117	3.65499	3.24135
5	CA5	huIFNAR-Mock	2467.23	2643.47	2761.41	8685.56	1741.86	5808.3	12356.6	2856.07	20173.6	4459.56		3.39221	3.42217	3.44113	3.9388	3.24101	3.76405	4.0919	3.45577	4.30478	3.64929
6	CA6	huIFNAR-Mock	3109.21	3508.63	1704.62	936.265	1344.43	13614.8	3794.93	NA	NA	4684.97		3.49265	3.54514	3.23163	2.9714	3.12854	4.13401	3.5792	NA	NA	3.67071
8	CA8	huIFNAR-Mock	1985.51	1670.77	2217.22	1082.15	1177.51	10860.7	3334.02	1362.93	dead	dead		3.29787	3.22292	3.34581	3.03429	3.07096	4.03586	3.52297	3.13447	NA	NA
10	CA10	huIFNAR-Mock	1052.28	1295.73	2320.79	2325.31	1098.82	28528.4	9466.89	7643.26	17890.3	1836.01		3.02213	3.11251	3.36564	3.36648	3.04093	4.45528	3.97621	3.88328	4.25262	3.26388
13	CA13	huIFNAR-Mock	2038.14	2972.52	3182.78	1047.8	786.947	30401.3	32186.7	19284.9	2919.27	10372.6		3.30923	3.47313	3.50281	3.02028	2.89595	4.48289	4.50768	4.28522	3.46527	4.01589
1	CA1	huIFNAR-IFNα2	2567.1	5787.1	1515.62	1225.2	1450.33	3922.5	66.7689	2034.36	2645.89	1006.58		3.40944	3.76246	3.18059	3.08821	3.16147	3.59356	1.82457	3.30843	3.42257	3.00285
3	CA3	huIFNAR-IFNα2	2151.1	2923.93	2567.86	4939.46	NA	4197.39	3949.35	3576.9	7719.38	13564.3		3.33266	3.46597	3.40957	3.69368	NA	3.62298	3.59653	3.55351	3.88758	4.1324
4	CA4	huIFNAR-IFNα2	1342.1	1688.67	1463.51	681.232	2631.51	6981.9	318.375	1324.34	1936.25	476.807		3.12779	3.22754	3.1654	2.83329	3.42021	3.84397	2.50294	3.122	3.28696	2.67834
7	CA7	huIFNAR-IFNα2	2134.1	2611.82	2440.84	1511.96	1007.36	7825	1874.5	761.405	2080.75	1331.17		3.32922	3.41694	3.38754	3.17954	3.00318	3.89348	3.27289	2.88162	3.31822	3.12423
9	CA9	huIFNAR-IFNα2	1567.1	1162.92	3502.31	1592.63	4484.98	3854.92	4403.63	84964.6	2581.82	17605.5		3.1951	3.06555	3.54435	3.20212	3.65176	3.58602	3.64381	4.92924	3.41193	4.24565
11	CA11	huIFNAR-IFNα2	3586.12	637.686	1381.42	434.716	639.728	18743	338.164	1968.94	2696.94	749.373		3.55463	2.80461	3.14033	2.63821	2.806	4.27284	2.52913	3.29423	3.43087	2.8747
15	CA15	WT-IFNα2	534221	6.8912e+06	1.72798e+06	5.2887e+06	7.70331e+06	8.73752e+06	2.49389e+07	5.73588e+06	1.99783e+07	1.11652e+07		5.72772	6.83829	6.23754	6.72335	6.88668	6.94139	7.39688	6.7586	7.30056	7.04787
18	CA18	WT-IFNα2	117822	1.40791e+06	590135	1.5519e+06	2.86269e+06	3.21642e+06	6.74e+06	2.84982e+06	5.45422e+06	3.66234e+06		5.07123	6.14857	5.77095	6.19086	6.45677	6.50737	6.82866	6.45482	6.73673	6.56376
19	CA19	WT-IFNα2	536531	1.95816e+06	6.43949e+06	3.27987e+06	1.08496e+07	2.75415e+06	3.2171e+07	9.13491e+06	1.72889e+07	8.56669e+06		5.72959	6.29185	6.80885	6.51586	7.03541	6.43999	7.50746	6.9607	7.23777	6.93281
22	CA22	WT-IFNα2	86574.1	139209	1.14311e+06	1.1821e+06	1.25973e+06	744920	1.5217e+07	7.94413e+06	1.06226e+07	4.47387e+06		4.93739	5.14367	6.05809	6.07266	6.10028	5.87211	7.18233	6.90005	7.02623	6.65068
23	CA23	WT-IFNα2	17548.2	70179.9	1.90866e+06	410083	100400	1.41748e+06	3.97425e+06	794127	1.18199e+06	366874		4.24423	4.84621	6.28073	5.61287	5.00173	6.15152	6.59926	5.89989	6.07261	5.56452
24	CA24	WT-IFNα2	879324	1.62971e+06	5.93348e+06	3.60024e+06	1.1522e+06	4.14475e+06	1.31186e+07	1.99636e+06	1.54139e+07	8.11816e+06		5.94415	6.21211	6.77331	6.55633	6.06153	6.6175	7.11789	6.30024	7.18791	6.90946

## Sheet: Fig S14
Group	well	sample	dilution	replicate	sample_type	IL-23 (A4)	IL-1α (A5)	IFN-γ (A6)	TNF-α (A7)	MCP-1 (A8)	IL-12p70 (A10)	IL-1β (B2)	IL-10 (B3)	IL-6 (B4)	IL-27 (B5)	IL-17A (B6)	IFN-β (B7)	GM-CSF (B9)
huIFNAR-Mock	W0 CA2.fcs	Sample39	2	1	Sample	3667.08	198.8	128.25	290.17	172.25	333.43	419.1	985.33	243.29	2958.11	290.14	1754.5	330.53
huIFNAR-Mock	W0 CA5.fcs	Sample42	2	1	Sample	802.38	549.62	126.38	148.86	90.41	86.97	184.46	620.11	50.39	1001.62	118	419.9	142.02
huIFNAR-Mock	W0 CA6.fcs	Sample43	2	1	Sample	1209.71	67.76	28.62	74.69	115.09	102.05	255.49	990.6	61.64	953.97	113.81	948.4	142.43
huIFNAR-Mock	W0 CA8.fcs	Sample45	2	1	Sample	2838.84	451.64	83.63	255.77	141.29	245.01	346.96	532.76	158.75	3037.91	228.44	975	257.92
huIFNAR-Mock	W0 CA10.fcs	Sample47	2	1	Sample	1467.71	362.07	30.93	165.04	77.34	110.57	214.2	974.86	63.18	1120.75	127.41	488.1	160.18
huIFNAR-Mock	W0 CA13.fcs	Sample49	2	1	Sample	2947.12	178.8	110.85	283.64	182.26	223	357.3	673.61	199.21	2514.03	282.98	752.8	281.74
huIFNAR-IFNα2	W0 CA1.fcs	Sample38	2	1	Sample	1560.83	280.6	51.15	230.83	95.97	189.9	343.92	672.92	113.18	2003.53	180.61	855.1	209.27
huIFNAR-IFNα2	W0 CA3.fcs	Sample40	2	1	Sample	3496.05	75.79	107.79	223.38	134.57	462.72	519.94	895.67	240.35	3687.77	348.97	1234.4	371.19
huIFNAR-IFNα2	W0 CA4.fcs	Sample41	2	1	Sample	1925	149.64	61.13	251.27	153.17	183.32	375.14	519.88	134.43	1926.91	212.57	1111.9	226.32
huIFNAR-IFNα2	W0 CA7.fcs	Sample44	2	1	Sample	514.32	209.51	17.92	117.66	61.2	49.31	164.35	1228.51	32.44	723.35	77.18	322.2	103.2
huIFNAR-IFNα2	W0 CA9.fcs	Sample46	2	1	Sample	1530.91	52.96	50.52	229.15	118.89	182.3	284.25	687.46	110.8	1640.35	180.53	920.3	215.03
huIFNAR-IFNα2	W0 CA11.fcs	Sample48	2	1	Sample	495.35	49.05	6.64	78.29	57.48	36.33	104.04	121.78	10.24	399.16	43.42	137.1	68.24
WT-IFNα2	W0 CA15.fcs	Sample50	2	1	Sample	3182.6	94.36	102.22	332.51	188.18	309.17	432.16	847.66	206.67	6908.78	297.51	1634.4	297.9
WT-IFNα2	W0 CA18.fcs	Sample51	2	1	Sample	897.2	105.32	26.08	116.71	124.34	124.7	251.88	462.23	63.16	1036.54	131	469.6	148.94
WT-IFNα2	W0 CA19.fcs	Sample52	2	1	Sample	880.14	61.81	38.8	210.86	85.12	146.55	414.74	288.86	80.58	1510.69	173.16	156.1	175.1
WT-IFNα2	W0 CA22.fcs	Sample53	2	1	Sample	1002.42	48.77	16.2	101.09	52.97	55.79	170.49	90.17	34.64	816.61	78.09	254.4	111.59
WT-IFNα2	W0 CA23.fcs	Sample54	2	1	Sample	281.22	93.42	6.2	72.16	61.76	10.04	90.74	147.42	0	153.28	36.22	73.2	47.62
WT-IFNα2	W0 CA24.fcs	Sample55	2	1	Sample	2440.91	54.95	79.17	261.69	140.56	248.84	341.9	482.24	172.54	2175.86	242.75	1446.7	260.37
huIFNAR-Mock	Wpi1 CA2.fcs	Sample20	2	1	Sample	4165.19	272.72	157.54	300.16	203.78	350.11	470.95	886.03	294.02	3096.2	303.68	2129.3	349.01
huIFNAR-Mock	Wpi1 CA5.fcs	Sample23	2	1	Sample	224.3	76.5	98.93	71.36	57.33	17.86	101.87	371.12	48.06	447.17	47.22	134.9	67.03
huIFNAR-Mock	Wpi1 CA6.fcs	Sample24	2	1	Sample	1014.09	74.09	32.28	79.65	123.83	43.99	229.48	665	37.89	743.54	61.74	1049.7	94.22
huIFNAR-Mock	Wpi1 CA8.fcs	Sample26	2	1	Sample	1429.9	169	58.09	166.56	92.35	72.85	216.98	283.33	78.84	1844.37	111.96	604.3	137.2
huIFNAR-Mock	Wpi1 CA10.fcs	Sample28	2	1	Sample	1775.48	132.45	46.62	132.74	99.51	124.45	226.38	1309.22	88.71	1311.65	134.57	637.8	179.32
huIFNAR-Mock	Wpi1 CA13.fcs	Sample30	2	1	Sample	2622.49	147.69	93.09	260.11	161.82	199.18	339.29	544.9	189.49	2341.62	256.03	713.3	265.62
huIFNAR-IFNα2	Wpi1 CA1.fcs	Sample19	2	1	Sample	821.47	242.18	79.67	274.88	122.4	236.25	414.42	827.2	185.61	2194.57	151.42	1328.6	254.81
huIFNAR-IFNα2	Wpi1 CA3.fcs	Sample21	2	1	Sample	3614.57	180.21	144.66	194.2	135.24	373.35	495.35	1182	299.69	3384.5	347.54	1423.8	341.59
huIFNAR-IFNα2	Wpi1 CA4.fcs	Sample22	2	1	Sample	1840.62	218.28	72.1	225.52	132.05	180.85	330.4	474.26	133.72	1690.57	196.15	1016.8	216.02
huIFNAR-IFNα2	Wpi1 CA7.fcs	Sample25	2	1	Sample	237.61	274.69	12.19	89.23	56.88	19.38	127.38	943.51	33.94	441.81	40.79	149.9	66.88
huIFNAR-IFNα2	Wpi1 CA9.fcs	Sample27	2	1	Sample	3195.95	302.71	110.08	312.82	168.93	296.16	423.55	885.22	208.54	2694.26	270.51	1762.6	314.02
huIFNAR-IFNα2	Wpi1 CA11.fcs	Sample29	2	1	Sample	934.3	174.13	33.34	150.65	89.05	91.21	194.85	261.39	58.91	836.25	104.42	562.5	135.53
WT-IFNα2	Wpi1 CA15.fcs	Sample31	2	1	Sample	2391.92	193.71	74.21	260.11	143.94	223.11	352.1	708.41	203.28	5035.81	237.52	1009.7	262.02
WT-IFNα2	Wpi1 CA18.fcs	Sample32	2	1	Sample	581.41	77.48	19.19	93.6	130.17	75.82	266.7	390.41	103.89	1026.87	99.44	307	116.82
WT-IFNα2	Wpi1 CA19.fcs	Sample33	2	1	Sample	614.86	250.4	17.63	170.51	94.46	87.46	363.04	165.44	86.64	1041.64	135.87	199.1	132.86
WT-IFNα2	Wpi1 CA22.fcs	Sample34	2	1	Sample	662.19	226.17	40.58	86.49	0	14.31	139.19	0	7.11	485.29	38.61	67	62.88
WT-IFNα2	Wpi1 CA23.fcs	Sample35	2	1	Sample	339.56	315.2	82.89	87.94	57.17	27.08	101.45	252.5	24.7	388.08	47.6	157.4	66.29
WT-IFNα2	Wpi1 CA24.fcs	Sample36	2	1	Sample	1977.85	69.86	66.02	209.42	131.14	173.22	304.36	462.08	159.64	1728.82	194.47	1083.7	216.17
huIFNAR-Mock	Wpi5 CA2.fcs	Sample2	2	1	Sample	2604.99	41.7	67.98	246.41	150.11	202.79	341.78	912.03	159.72	2009.29	221.17	1345.4	240.84
huIFNAR-Mock	Wpi5 CA5.fcs	Sample5	2	1	Sample	357.77	24.51	81.54	101.95	26.62	36.28	105.04	385.35	16.16	689.87	54.03	148.7	79.73
huIFNAR-Mock	Wpi5 CA6.fcs	Sample6	2	1	Sample	1225.3	31.03	17.82	138.12	197.32	49.22	211.72	1207.67	32	871.9	76.35	2293	91.77
huIFNAR-Mock	Wpi5 CA8.fcs	Sample8	2	1	Sample	1379.03	34.93	24.91	120.75	62.05	67.11	168.17	314.91	51.83	1726.28	94.42	819.4	108.61
huIFNAR-Mock	Wpi5 CA10.fcs	Sample10	2	1	Sample	355	10.54	3.8	59.95	33.12	17.23	88.1	931.98	5.82	259.11	26.17	77.9	60.46
huIFNAR-Mock	Wpi5 CA13.fcs	Sample12	2	1	Sample	1564.49	52.2	51.7	201.58	122.84	137.48	266.9	583.49	112.96	3488.35	159.96	778.6	191.86
huIFNAR-IFNα2	Wpi5 CA1Wpi5.fcs	Sample1	2	1	Sample	1878.51	159.33	55.26	240.49	109.85	198.51	352.76	672.43	140.01	2393.3	221.52	1264.7	250.58
huIFNAR-IFNα2	Wpi5 CA3.fcs	Sample3	2	1	Sample	1730.04	20.06	151.92	116.67	145.07	216.64	384.9	885.43	216.56	1926.31	200.46	617.2	270.27
huIFNAR-IFNα2	Wpi5 CA4.fcs	Sample4	2	1	Sample	1457.28	56.21	39.37	207.45	118.12	118.93	284.34	431	88.95	880.13	149.03	730.7	153.53
huIFNAR-IFNα2	Wpi5 CA7.fcs	Sample7	2	1	Sample	221	48.97	6.03	59.19	52.2	17.62	77.83	1110.29	11.94	266.97	0	51.4	49.18
huIFNAR-IFNα2	Wpi5 CA9.fcs	Sample9	2	1	Sample	7.45	0.56	0	0	0	0	0	0	0	0	0	0	0
huIFNAR-IFNα2	Wpi5 CA11.fcs	Sample11	2	1	Sample	2908.31	27.91	77.68	162.67	127.44	181.88	310.4	552.95	163.01	1938.78	251.16	834.7	221.8
WT-IFNα2	Wpi5 CA15.fcs	Sample13	2	1	Sample	1638.77	48.66	48.99	199.65	116.87	144.6	266.1	599.71	105.59	3600.64	162.04	826.7	180.16
WT-IFNα2	Wpi5 CA18.fcs	Sample14	2	1	Sample	357.93	33.07	11.98	134.8	185.09	54.95	221.6	308.18	30.54	519.93	72.17	253.3	92.11
WT-IFNα2	Wpi5 CA19.fcs	Sample15	2	1	Sample	212.69	111.44	4.36	57.74	9.91	12.91	143.55	172.09	3.21	307.53	37.77	1316.3	43.77
WT-IFNα2	Wpi5 CA22.fcs	Sample16	2	1	Sample	665.17	47.67	3.12	79.42	43.75	14.09	109.33	84.95	5.65	273.95	36.38	69.2	55.51
WT-IFNα2	Wpi5 CA23.fcs	Sample17	2	1	Sample	2428.41	71.97	72.7	242.27	124.92	194.91	331.56	417.14	158.12	2098.13	180.6	1298.2	219.58
WT-IFNα2	Wpi5 CA24.fcs	Sample18	2	1	Sample	272.79	59.66	21.02	78.79	34.27	24.59	103.35	231.09	28.16	14.82	48	883	70.65
huIFNAR-Mock	WPi10 CA2.fcs	Sample74	2	1	Sample	1951.14	71.7	60.57	203.18	126.72	178.65	300.28	803.32	132.13	1640.98	194.56	1017.5	218.63
huIFNAR-Mock	WPi10 CA5.fcs	Sample77	2	1	Sample	308.95	39.61	65.01	99.76	52.71	31.06	121.19	322.6	13.44	531.53	50.56	177.7	78.95
huIFNAR-Mock	WPi10 CA6.fcs	Sample78	2	1	Sample	1118.22	66.61	11.88	165.62	259.77	45.71	205.33	927.76	26.16	824.2	63.14	1917.5	90.63
huIFNAR-Mock	WPi10 CA10.fcs	Sample81	2	1	Sample	455.1	81.07	5.13	71.02	53.55	26.28	113.36	946.2	10.76	459.24	41.49	140.5	73.33
huIFNAR-Mock	WPi10 CA13.fcs	Sample83	2	1	Sample	2393.93	79.79	46.75	118.24	111.81	131	218.94	362.67	103.4	1429.93	198.71	691.1	192.96
huIFNAR-IFNα2	WPi10 CA1.fcs	Sample73	2	1	Sample	3595.75	292.15	36.39	154.76	87.86	110.1	347.06	612.73	81.18	1728.25	126.03	663.1	158.39
huIFNAR-IFNα2	WPi10 CA3.fcs	Sample75	2	1	Sample	2084.47	40.75	119.76	138.15	145.85	215.32	392.77	648.64	133.46	2070.09	155.01	718	247.69
huIFNAR-IFNα2	WPi10 CA4.fcs	Sample76	2	1	Sample	1270	133.36	54.59	203.68	116.06	110.76	272.96	370.51	87.96	638.3	160.11	693.6	168.57
huIFNAR-IFNα2	WPi10 CA7.fcs	Sample79	2	1	Sample	227.6	61.04	8.1	68.32	49.51	13.79	67.95	1207.46	15.46	270.68	3.7	88.8	63.23
huIFNAR-IFNα2	WPi10 CA9.fcs	Sample80	2	1	Sample	1353.56	85.17	37.12	162.19	88.54	109.4	232.29	398.4	73.82	1053.8	126.14	617.7	156.15
huIFNAR-IFNα2	WPi10 CA11.fcs	Sample82	2	1	Sample	553.85	86.87	12.75	68.66	49.19	23.37	102.23	51.67	13.04	396.63	49.7	796.8	64.82
WT-IFNα2	WPi10 CA15.fcs	Sample84	2	1	Sample	3539.02	288.31	92.73	301.68	196.62	295.94	416.93	956.94	186.84	5680.62	290.15	1627.6	296.8
WT-IFNα2	WPi10 CA18.fcs	Sample85	2	1	Sample	479.62	61.36	12.47	150.32	280.2	91.64	245.17	392.66	44.5	604.67	125.17	188.5	140.86
WT-IFNα2	WPi10 CA19.fcs	Sample86	2	1	Sample	407.23	75.77	7.87	91.94	47.81	31.27	250.27	399.38	9.24	530.43	80.04	1449.1	73.84
WT-IFNα2	WPi10 CA22.fcs	Sample87	2	1	Sample	660.81	83.49	13.65	178.17	148.54	51.12	161.53	295.99	20.14	457.4	80.8	228.8	99.2
WT-IFNα2	WPi10 CA23.fcs	Sample88	2	1	Sample	431.68	109.85	21.76	102.61	50.1	27.86	138.55	344.23	25.31	285.79	60.79	1182.7	84.37
WT-IFNα2	WPi10 CA24.fcs	Sample89	2	1	Sample	3737.76	103.98	107.39	273.2	143.26	261.2	429.17	577.15	214.52	2491.73	311.45	2033.8	251.19
huIFNAR-Mock	Wpi14 CA2.fcs	Sample57	2	1	Sample	2210.19	50.46	66.34	230.37	145.29	191.21	322.99	548.03	135.69	1853.31	204.03	1185.1	232.8
huIFNAR-Mock	Wpi14 CA5.fcs	Sample60	2	1	Sample	459.62	83.43	97.22	111.05	67.3	42.86	180.95	276.62	25.79	764	77.26	261.6	89.81
huIFNAR-Mock	Wpi14 CA6.fcs	Sample61	2	1	Sample	1972.88	135.01	25.35	155.87	295.43	51.88	256.07	1304.32	57.12	1301.15	92.75	3428.2	100.66
huIFNAR-Mock	Wpi14 CA10.fcs	Sample64	2	1	Sample	143.79	163.02	0	29.89	43.47	0	44.75	933.76	0	239.6	14.21	16.5	22.8
huIFNAR-Mock	Wpi14 CA13.fcs	Sample66	2	1	Sample	2083.35	56.18	78.3	151.82	237.55	171.32	274.97	450.12	132.33	1554.46	221.46	1117.2	218.14
huIFNAR-IFNα2	Wpi14 CA1.fcs	Sample56	2	1	Sample	1658.47	153.51	32.68	140.4	96.2	64.37	268.3	631.53	179.04	1200.53	172.68	349.8	100.79
huIFNAR-IFNα2	Wpi14 CA3.fcs	Sample58	2	1	Sample	6447.14	404.79	361.79	307.34	236.29	783.64	615.84	1536.33	510.62	3686.08	582.07	2368	519.41
huIFNAR-IFNα2	Wpi14 CA4.fcs	Sample59	2	1	Sample	1175.19	334.27	36.83	183.71	104.94	90.54	243.2	357.99	85.43	658.07	143.89	593.6	137.92
huIFNAR-IFNα2	Wpi14 CA7.fcs	Sample62	2	1	Sample	694.86	322.71	25.86	93.12	117.72	4.02	74.77	1108.12	59.84	224.08	0	49.4	27.42
huIFNAR-IFNα2	Wpi14 CA9.fcs	Sample63	2	1	Sample	1040.83	208.45	91.35	176.02	96.32	106.56	238.22	381.19	116.53	1205.76	117.81	576.5	160.65
huIFNAR-IFNα2	Wpi14 CA11.fcs	Sample65	2	1	Sample	3029.6	107.65	85.65	253.28	138.31	213.96	367.93	499.65	180.76	2574.57	267.27	1419.9	238.08
WT-IFNα2	Wpi14 CA15.fcs	Sample67	2	1	Sample	2512.27	163.96	73.61	247.61	205.98	201.72	331.39	777.94	148.26	4176.2	235.35	1341.8	236.27
WT-IFNα2	Wpi14 CA18.fcs	Sample68	2	1	Sample	443.78	43.59	10.27	160.66	261.18	86.65	261.16	406.91	36.08	253.82	83.46	86.2	137.43
WT-IFNα2	Wpi14 CA19.fcs	Sample69	2	1	Sample	1361.44	69.72	3.64	92.6	47.26	31.5	211.65	437.49	16.69	476.89	73.38	1752.7	72.4
WT-IFNα2	Wpi14 CA22.fcs	Sample70	2	1	Sample	495.2	64.95	7.94	135.13	155.02	18.98	106.66	257.96	8.32	311.92	46.57	193.7	49.05
WT-IFNα2	Wpi14 CA23.fcs	Sample71	2	1	Sample	269.95	81.77	7.39	77.99	68.95	26.86	152.03	290.33	25.94	286.17	71.23	1098.6	80.2
WT-IFNα2	Wpi14 CA24.fcs	Sample72	2	1	Sample	141.42	101.78	17.1	65.18	70.79	20.63	104.45	164.66	258.62	528.32	72.27	605.8	75.39

## Sheet: Fig S15d
Group		NK/T	Myeloid cell	B cell	Neutrophil	Unknow
huIFNAR-Mock	C1	1034	64	879	4	23
huIFNAR-Mock	C6	981	146	1143	20	63
huIFNAR-IFNα2	C4	386	328	444	118	11
huIFNAR-IFNα2	C5	714	495	611	231	16
		0.515968	0.0319361	0.438623	0.00199601	0.011477	1
		0.416915	0.0620484	0.485763	0.00849979	0.0267743	1
		0.299922	0.254856	0.344988	0.0916861	0.00854701	1
		0.345428	0.239478	0.295597	0.111756	0.00774069	1
		NK/T	Myeloid cell	B cell	Neutrophil	Unknow
huIFNAR-Mock	C1	0.515968	0.0319361	0.438623	0.00199601	0.011477
huIFNAR-Mock	C6	0.416915	0.0620484	0.485763	0.00849979	0.0267743
huIFNAR-IFNα2	C4	0.299922	0.254856	0.344988	0.0916861	0.00854701
huIFNAR-IFNα2	C5	0.345428	0.239478	0.295597	0.111756	0.00774069

## Sheet: Fig S19
	% CD45+live
Group	Gate	MHCII+ Myloied	Monocyte	NK	CD49a+NK	CD3+T	CD4+T	CD8+T	γ/g T	NKT
huIFNAR-Mock	CA2	0.79	0.56	11.18	4.93	29.84	13.4	12.97	1.24	5.91
huIFNAR-Mock	CA6	1.41	0.76	12.56	6.21	30.08	13.21	14.54	0.97	5.34
huIFNAR-Mock	CA10	1.28	0.49	14.06	4.63	27.83	13.13	11.89	1.39	5.15
huIFNAR-Mock	CA13	1.59	0.92	10.08	3.36	27.92	13.07	12.74	0.87	18.82
huIFNAR-IFNα2	CA1	4.19	2.68	5.03	0.54	43.71	13.01	27.97	0.41	3.08
huIFNAR-IFNα2	CA3	5.11	3.53	10.8	1.38	34.22	12.75	13.74	1.27	2.93
huIFNAR-IFNα2	CA4	3.86	2.81	11.03	1.5	37.31	13.78	20.14	0.51	3.67
huIFNAR-IFNα2	CA7	3.85	2.91	3.47	0.49	35.06	18.04	14.18	0.48	8.42
huIFNAR-IFNα2	CA9	5.05	3.46	4.63	0.24	35.07	15.72	16.13	0.52	4.23
huIFNAR-IFNα2	CA11	4.01	3.06	12.26	0.8	40.76	16.61	20.79	0.87	4.5

## Sheet: Fig S21
Group	huIFNAR-Mock	huIFNAR-Mock	huIFNAR-Mock	huIFNAR-Mock	huIFNAR-Mock	huIFNAR-IFNα2	huIFNAR-IFNα2	huIFNAR-IFNα2	huIFNAR-IFNα2	huIFNAR-IFNα2	huIFNAR-IFNα2	WT-IFNα2	WT-IFNα2	WT-IFNα2	WT-IFNα2	WT-IFNα2	WT-IFNα2	Human	Human	Human
Number	2	5	6	10	13	1	3	4	7	9	11	15	18	19	22	23	24	1	2	3
N	0	2	2	2	0	2	0	5	7	2	5	9	3	0	0	0	6	0	9	7
S1	0	1	3	2	2	4	6	4	7	3	4	0	6	1	3	0	2	124	65	113
S1	2	0	6	5	0	6	1	3	5	2	5	1	2	2	6	0	1	89	16	108
S1 average	1	0.5	5	3.5	1	5	3.5	3.5	6	2.5	4.5	0.5	4	1.5	4.5	0	3	106.5	40.5	110.5
S2	2	2	4	2	6	3	5	3	6	7	3	4	2	1	2	0	5	171	31	219
S2	4	4	2	3	8	3	1	5	4	3	5	5	0	4	5	0	4	113	17	175
S2 average	3	3	3	2.5	7	3	3	4	5	5	4	4.5	1	2.5	3.5	0	4.5	142	24	197
C	0	0	4	0	6	7	4	7	5	5	6	0	2	1	1	0	4	194	32	70
C	1	3	6	3	1	3	3	1	7	3	5	1	7	0	6	0	4	196	27	65
C average	0.5	1.5	5	1.5	3.5	5	3.5	4	6	4	5.5	0.5	4.5	0.5	3.5	0	4	195	29.5	67.5
P	9	42	488	89	106	99	869	732	1	219	81	30	110	106	101	11	76	717	775	801
Group	huIFNAR-Mock	huIFNAR-Mock	huIFNAR-Mock	huIFNAR-Mock	huIFNAR-Mock	huIFNAR-IFNα2	huIFNAR-IFNα2	huIFNAR-IFNα2	huIFNAR-IFNα2	huIFNAR-IFNα2	huIFNAR-IFNα2	WT-IFNα2	WT-IFNα2	WT-IFNα2	WT-IFNα2	WT-IFNα2	WT-IFNα2	Human	Human	Human
Number	2	5	6	10	13	1	3	4	7	9	11	15	18	19	22	23	24	1	2	3
S1 average	1	0.5	5	3.5	1	5	3.5	3.5	6	2.5	4.5	0.5	4	1.5	3	0	3	106.5	40.5	110.5
S2 average	3	3	3	2.5	7	3	3	4	5	5	4	4.5	1	2.5	2	0	5	142	24	197
C average	0.5	1.5	5	1.5	3.5	5	3.5	4	6	4	5.5	0.5	4.5	0.5	3.5	0	4	195	29.5	67.5
